# Supplementary material for: Iris lactea var. chinensis plant drought tolerance depends on the response of proline metabolism, transcription factors, transporters and the ROS-scavenging system
Source: BMC Plant Biol. 2023 Jan 9;23:17. doi: 10.1186/s12870-022-04019-4 (PMC9827652; doi:10.1186/s12870-022-04019-4)
Supplement: Supplementary file 7 — Additional file 7. [file 12870_2022_4019_MOESM7_ESM.xlsx]

## Sheet: Table S6
Table S6. The 44 DEGs down-regulated in T (water-stressed) /CK (normal watering) and up-regulated in R (rehydration -treated) /T (water-stressed)
Gene_id	Log2FC(T/CK)	Log2FC(R/T)	Log2FC(R/CK)	CK	T	R	NR description	GO_id	KO_id	KO_name	Pathway_id	COG	swissprot	pfam
TRINITY_DN64763_c5_g1	-8.34543	4.4856	-3.87224	195.56	0.51	12.475	XP_020260658.1(probable LRR receptor-like serine/threonine-protein kinase At3g47570 [Asparagus officinalis])		K04733	IRAK4			gi|51338834|sp|Q9SYQ8.3|CLV1_ARATH(RecName: Full=Receptor protein kinase CLAVATA1; Flags: Precursor)	PF13855.3(LRR_8:Leucine rich repeat); PF12799.4(LRR_4:Leucine Rich repeats (2 copies)); PF08263.9(LRRNT_2:Leucine rich repeat N-terminal domain); PF00069.22(Pkinase:Protein kinase domain); PF07714.14(Pkinase_Tyr:Protein tyrosine kinase); PF01636.20(APH:Phosphotransferase enzyme family)
TRINITY_DN58219_c3_g1	-5.42405	2.69744	-2.72246	229.655	5.805	39.77	None	None	None	None	None	None	None	None
TRINITY_DN44873_c0_g4	-3.11499	5.20696	2.08452	6.78	0.775	30.6	XP_020255755.1(7-deoxyloganetin glucosyltransferase-like [Asparagus officinalis])	GO:0016758(molecular_function:transferase activity, transferring hexosyl groups); GO:0008152(biological_process:metabolic process); GO:0016758(molecular_function:transferase activity, transferring hexosyl groups); GO:0008152(biological_process:metabolic process); GO:0016758(molecular_function:transferase activity, transferring hexosyl groups); GO:0008152(biological_process:metabolic process)	K21374	UGT85A			gi|678019175|sp|F8WLS6.1|UGT6_CATRO(RecName: Full=7-deoxyloganetin glucosyltransferase; AltName: Full=Iridoid 1-O-glucosyltransferase; AltName: Full=UDP-glucose glucosyltransferase 6; Short=CrUGT6; AltName: Full=UDP-glycosyltransferase 85A23)
TRINITY_DN54895_c8_g2	-3.84712	6.21463	2.35494	20.335	1.69	137.41	None	None	None	None	None	None	None	None
TRINITY_DN62297_c1_g1	-7.65006	4.36504	-3.27581	252.98	1	25.885	XP_020244037.1(probable linoleate 9S-lipoxygenase 5 [Asparagus officinalis])		K15718	LOX1_5	map00591(Linoleic acid metabolism)		gi|75282482|sp|Q43191.1|LOX15_SOLTU(RecName: Full=Probable linoleate 9S-lipoxygenase 5; AltName: Full=Leaf lipoxygenase)
TRINITY_DN57863_c1_g3	-4.17335	2.93714	-1.23932	9.8	0.55	4.325	XP_020242124.1(uncharacterized protein LOC109820403 [Asparagus officinalis])	GO:0016021(cellular_component:integral component of membrane); GO:0016021(cellular_component:integral component of membrane)					None	PF06749.9(DUF1218:Protein of unknown function (DUF1218))
TRINITY_DN63554_c7_g1	-7.53427	5.43639	-2.11173	31.88	0.165	8.45	None	None	None	None	None	None	None	None
TRINITY_DN42069_c0_g1	-3.62735	5.94857	2.32922	10.155	0.835	52.625	XP_020263939.1(dirigent protein 5-like [Asparagus officinalis])	GO:0048046(cellular_component:apoplast)					gi|75205429|sp|Q9SH66.1|DIR5_ARATH(RecName: Full=Dirigent protein 5; Short=AtDIR5; Flags: Precursor)	PF03018.11(Dirigent:Dirigent-like protein)
TRINITY_DN48972_c0_g1	-5.04643	3.60987	-1.43197	21.35	0.66	8.345	XP_020572999.1(receptor-like serine/threonine-protein kinase SD1-8 [Phalaenopsis equestris])		K04733	IRAK4			gi|134530|sp|P22552.1|SLSG1_BRAOA(RecName: Full=S-locus-specific glycoprotein BS29-1; Flags: Precursor)	PF00954.17(S_locus_glycop:S-locus glycoprotein domain); PF08276.8(PAN_2:PAN-like domain)
TRINITY_DN56933_c1_g1	-7.92275	6.12976	-1.80832	35.065	0.125	9.305	None	None	None	None	None	None	None	None
TRINITY_DN62643_c0_g3	-5.3019	4.04788	-1.25954	36.95	1.49	33.35	XP_020241897.1(probable mitochondrial-processing peptidase subunit beta, mitochondrial isoform X2 [Asparagus officinalis])	GO:0046872(molecular_function:metal ion binding); GO:0004222(molecular_function:metalloendopeptidase activity)	K17732	PMPCB, MAS1			gi|85700445|sp|Q42290.2|MPPB_ARATH(RecName: Full=Probable mitochondrial-processing peptidase subunit beta, mitochondrial; AltName: Full=Beta-MPP; Flags: Precursor)	PF00675.17(Peptidase_M16:Insulinase (Peptidase family M16))
TRINITY_DN63715_c0_g2	-5.84558	3.53299	-2.30632	331.54	7.08	74.81	AEO13837.1(lipoxygenase [Gladiolus hybrid cultivar])	GO:0046872(molecular_function:metal ion binding); GO:0016702(molecular_function:oxidoreductase activity, acting on single donors with incorporation of molecular oxygen, incorporation of two atoms of oxygen); GO:0031408(biological_process:oxylipin biosynthetic process); GO:0046872(molecular_function:metal ion binding); GO:0016702(molecular_function:oxidoreductase activity, acting on single donors …	K15718	LOX1_5	map00591(Linoleic acid metabolism)		gi|75282482|sp|Q43191.1|LOX15_SOLTU(RecName: Full=Probable linoleate 9S-lipoxygenase 5; AltName: Full=Leaf lipoxygenase)	PF00305.16(Lipoxygenase:Lipoxygenase)
TRINITY_DN47423_c3_g1	-5.73778	4.48399	-1.26384	28.795	0.655	16.235	XP_020534706.1(probable LRR receptor-like serine/threonine-protein kinase At3g47570 [Jatropha curcas])	GO:0005524(molecular_function:ATP binding); GO:0004674(molecular_function:protein serine/threonine kinase activity); GO:0016021(cellular_component:integral component of membrane); GO:0005524(molecular_function:ATP binding); GO:0004674(molecular_function:protein serine/threonine kinase activity); GO:0016021(cellular_component:integral component of membrane)					gi|75339043|sp|Q9ZUI0.1|Y2241_ARATH(RecName: Full=Putative leucine-rich repeat receptor-like serine/threonine-protein kinase At2g24130; Flags: Precursor)
TRINITY_DN48568_c2_g5	-6.2025	7.78001	1.56258	457.08	4.395	1035.77	None	None	None	None	None	None	None	None
TRINITY_DN54221_c4_g3	-5.83223	4.93657	-0.900212	4.285	0.095	2.375	None	None	None	None	None	None	None	None
TRINITY_DN53280_c0_g1	-4.78904	5.86722	1.08225	10.465	0.28	17.655	XP_008779905.1(PREDICTED: 7-deoxyloganetin glucosyltransferase-like [Phoenix dactylifera])	GO:0016758(molecular_function:transferase activity, transferring hexosyl groups); GO:0008152(biological_process:metabolic process); GO:0016758(molecular_function:transferase activity, transferring hexosyl groups); GO:0008152(biological_process:metabolic process); GO:0016758(molecular_function:transferase activity, transferring hexosyl groups); GO:0008152(biological_process:metabolic process); GO:…	K21374	UGT85A			gi|334351205|sp|Q9LMF1.2|U85A3_ARATH(RecName: Full=UDP-glycosyltransferase 85A3)	PF00201.15(UDPGT:UDP-glucoronosyl and UDP-glucosyl transferase)
TRINITY_DN64571_c3_g1	-6.19828	5.02356	-1.18392	914.72	12.485	418.695	None	None	None	None	None	None	None	None
TRINITY_DN57922_c2_g1	-4.58509	5.60873	1.01528	9.745	0.425	21.33	XP_010934572.1(PREDICTED: cytochrome P450 704C1 [Elaeis guineensis])						gi|75319885|sp|Q50EK3.1|C04C1_PINTA(RecName: Full=Cytochrome P450 704C1; AltName: Full=Cytochrome P450 CYPD [Pinus taeda])	PF00067.19(p450:Cytochrome P450)
TRINITY_DN55302_c1_g5	-6.00762	4.86253	-1.14792	6.27	0.085	2.49	XP_010923022.1(PREDICTED: cytochrome P450 714D1 [Elaeis guineensis])	GO:0020037(molecular_function:heme binding); GO:0005506(molecular_function:iron ion binding); GO:0004497(molecular_function:monooxygenase activity); GO:0016705(molecular_function:oxidoreductase activity, acting on paired donors, with incorporation or reduction of molecular oxygen); GO:0016021(cellular_component:integral component of membrane)	K20666;K20663	CYP714D1;CYP714B			gi|510791460|sp|B6SSW8.1|C14B3_MAIZE(RecName: Full=Cytochrome P450 714B3)	PF00067.19(p450:Cytochrome P450)
TRINITY_DN41036_c0_g1	-6.70794	7.56468	0.849881	9.145	0	15.76	None	None	None	None	None	None	None	None
TRINITY_DN63728_c1_g1	-3.38193	2.85965	-0.528101	25.45	2.285	17.455	PKA52398.1(G-type lectin S-receptor-like serine/threonine-protein kinase [Apostasia shenzhenica])	GO:0005524(molecular_function:ATP binding); GO:0030246(molecular_function:carbohydrate binding); GO:0004672(molecular_function:protein kinase activity); GO:0048544(biological_process:recognition of pollen); GO:0016021(cellular_component:integral component of membrane); GO:0005524(molecular_function:ATP binding); GO:0030246(molecular_function:carbohydrate binding); GO:0004674(molecular_function:pr…					gi|75099051|sp|O64477.1|Y2913_ARATH(RecName: Full=G-type lectin S-receptor-like serine/threonine-protein kinase At2g19130; Flags: Precursor)	PF00069.22(Pkinase:Protein kinase domain); PF07714.14(Pkinase_Tyr:Protein tyrosine kinase); PF00954.17(S_locus_glycop:S-locus glycoprotein domain); PF08276.8(PAN_2:PAN-like domain); PF01636.20(APH:Phosphotransferase enzyme family)
TRINITY_DN58483_c5_g2	-3.96175	3.40018	-0.565074	5.96	0.39	4.365	XP_010941182.1(PREDICTED: WAT1-related protein At3g30340-like [Elaeis guineensis])	GO:0022857(molecular_function:transmembrane transporter activity); GO:0016021(cellular_component:integral component of membrane); GO:0022857(molecular_function:transmembrane transporter activity); GO:0016021(cellular_component:integral component of membrane)					gi|75273312|sp|Q9LI65.1|WTR24_ARATH(RecName: Full=WAT1-related protein At3g30340)	PF00892.17(EamA:EamA-like transporter family)
TRINITY_DN61647_c0_g4	-3.93128	3.49501	-0.443519	4136.97	261.59	3211.32	XP_010922265.1(PREDICTED: pathogenesis-related protein 1-like [Elaeis guineensis])	GO:0006952(biological_process:defense response); GO:0009607(biological_process:response to biotic stimulus); GO:0006952(biological_process:defense response); GO:0009607(biological_process:response to biotic stimulus); GO:0006952(biological_process:defense response); GO:0009607(biological_process:response to biotic stimulus)					gi|548591|sp|Q05736.1|PR1_ASPOF(RecName: Full=Pathogenesis-related protein 1; Short=AOPR1)	PF00407.16(Bet_v_1:Pathogenesis-related protein Bet v I family)
TRINITY_DN64502_c2_g1	-2.58421	3.24785	0.65295	160.25	48.275	448.35	XP_020261629.1(CO(2)-response secreted protease-like [Asparagus officinalis])	GO:0004252(molecular_function:serine-type endopeptidase activity); GO:0004252(molecular_function:serine-type endopeptidase activity); GO:0016021(cellular_component:integral component of membrane)					gi|75264090|sp|Q9LNU1.1|CRSP_ARATH(RecName: Full=CO(2)-response secreted protease; AltName: Full=Subtilisin-like serine protease; Short=AtSBT5.2; AltName: Full=Tripeptidyl-peptidase II; Flags: Precursor)	PF00082.19(Peptidase_S8:Subtilase family); PF02225.19(PA:PA domain)
TRINITY_DN47012_c5_g4	-3.74855	4.306	0.556307	1.175	0.09	1.875	XP_020260990.1(protein NLP1-like [Asparagus officinalis])	GO:0003677(molecular_function:DNA binding); GO:0006355(biological_process:regulation of transcription, DNA-templated); GO:0006351(biological_process:transcription, DNA-templated); GO:0005634(cellular_component:nucleus)					gi|313471347|sp|Q10S83.1|NLP1_ORYSJ(RecName: Full=Protein NLP1; Short=OsNLP1; AltName: Full=NIN-like protein 1; AltName: Full=Nodule inception protein-like protein 1)	PF02042.12(RWP-RK:RWP-RK domain); PF00564.21(PB1:PB1 domain)
TRINITY_DN63486_c2_g1	-4.26253	4.87968	0.607753	2.335	0.12	3.835	None	None	None	None	None	None	None	None
TRINITY_DN54334_c2_g4	-6.68011	5.87575	-0.839072	72.995	0.685	40.35	None	None	None	None	None	None	None	None
TRINITY_DN64848_c7_g3	-9.19233	8.66219	-0.540946	32.82	0	22.445	XP_020241366.1(probable LRR receptor-like serine/threonine-protein kinase At3g47570 [Asparagus officinalis])						gi|264664489|sp|C0LGP4.1|Y3475_ARATH(RecName: Full=Probable LRR receptor-like serine/threonine-protein kinase At3g47570; Flags: Precursor)	PF13855.3(LRR_8:Leucine rich repeat); PF12799.4(LRR_4:Leucine Rich repeats (2 copies))
TRINITY_DN63700_c2_g1	-3.55474	3.95547	0.398337	7.715	0.5	8.13	ONK71553.1(uncharacterized protein A4U43_C04F9820 [Asparagus officinalis])		K04733	IRAK4			gi|263419078|sp|C0LGT6.1|EFR_ARATH(RecName: Full=LRR receptor-like serine/threonine-protein kinase EFR; AltName: Full=Elongation factor Tu receptor; Short=EF-Tu receptor; Flags: Precursor)	PF13855.3(LRR_8:Leucine rich repeat); PF12799.4(LRR_4:Leucine Rich repeats (2 copies))
TRINITY_DN62291_c5_g4	-8.04991	7.65008	-0.399704	2.8	0	2.225	None	None	None	None	None	None	None	None
TRINITY_DN54257_c1_g1	-5.55235	5.19418	-0.362497	64.255	1.515	56.575	CBI27077.3(unnamed protein product, partial [Vitis vinifera])						gi|75273319|sp|Q9LI74.1|CHUP1_ARATH(RecName: Full=Protein CHUP1, chloroplastic; AltName: Full=Protein CHLOROPLAST UNUSUAL POSITIONING 1)
TRINITY_DN52717_c1_g1	-4.91926	4.60536	-0.313616	64.285	1.96	46.23	None	None	None	None	None	None	None	None
TRINITY_DN46943_c0_g1	-8.53913	8.00335	-0.527506	2.745	0	3.4	XP_020264684.1(apoptosis-inducing factor homolog B-like [Asparagus officinalis])	GO:0016491(molecular_function:oxidoreductase activity); GO:0016491(molecular_function:oxidoreductase activity)				COG0446(C:Energy production and conversion )	gi|74996854|sp|Q54NS9.1|AIFA_DICDI(RecName: Full=Apoptosis-inducing factor homolog A)	PF07992.11(Pyr_redox_2:Pyridine nucleotide-disulphide oxidoreductase); PF00070.24(Pyr_redox:Pyridine nucleotide-disulphide oxidoreductase); PF13434.3(K_oxygenase:L-lysine 6-monooxygenase (NADPH-requiring)); PF13738.3(Pyr_redox_3:Pyridine nucleotide-disulphide oxidoreductase)
TRINITY_DN53855_c0_g2	-5.43199	5.07783	-0.374197	40.405	1.195	33.17	XP_020244419.1(receptor kinase-like protein Xa21 [Asparagus officinalis])						gi|263419078|sp|C0LGT6.1|EFR_ARATH(RecName: Full=LRR receptor-like serine/threonine-protein kinase EFR; AltName: Full=Elongation factor Tu receptor; Short=EF-Tu receptor; Flags: Precursor)	PF13855.3(LRR_8:Leucine rich repeat); PF12799.4(LRR_4:Leucine Rich repeats (2 copies))
TRINITY_DN59918_c8_g2	-6.67742	6.90751	0.223562	0.75	0.005	0.95	None	None	None	None	None	None	None	None
TRINITY_DN44483_c2_g1	-2.88042	2.70054	-0.18758	171.695	21.685	158.96	XP_004302715.1(PREDICTED: probable mediator of RNA polymerase II transcription subunit 37e [Fragaria vesca subsp. vesca])	GO:0005524(molecular_function:ATP binding); GO:0005524(molecular_function:ATP binding); GO:0005524(molecular_function:ATP binding); GO:0005524(molecular_function:ATP binding)	K03283	HSPA1_8	map04144(Endocytosis); map04141(Protein processing in endoplasmic reticulum); map03040(Spliceosome)		gi|123620|sp|P27322.1|HSP72_SOLLC(RecName: Full=Heat shock cognate 70 kDa protein 2)	PF10712.6(NAD-GH:NAD-specific glutamate dehydrogenase); PF00012.17(HSP70:Hsp70 protein)
TRINITY_DN59077_c2_g2	-2.69513	2.87076	0.168973	15.42	2.36	18.94	XP_020273412.1(sugar transporter ERD6-like 5 [Asparagus officinalis])	GO:0022857(molecular_function:transmembrane transporter activity); GO:0008643(biological_process:carbohydrate transport); GO:0016021(cellular_component:integral component of membrane); GO:0022857(molecular_function:transmembrane transporter activity); GO:0016021(cellular_component:integral component of membrane)	K08145	SLC2A8, GLUT8			gi|117940159|sp|P93051.2|ERDL7_ARATH(RecName: Full=Sugar transporter ERD6-like 7)	PF00083.21(Sugar_tr:Sugar (and other) transporter); PF07690.13(MFS_1:Major Facilitator Superfamily); PF13347.3(MFS_2:MFS/sugar transport protein)
TRINITY_DN55096_c0_g2	-3.98894	4.16211	0.167387	18.18	1.135	21.58	XP_020273983.1(L-type lectin-domain containing receptor kinase IV.2-like [Asparagus officinalis])	GO:0005524(molecular_function:ATP binding); GO:0030246(molecular_function:carbohydrate binding); GO:0004672(molecular_function:protein kinase activity); GO:0016021(cellular_component:integral component of membrane); GO:0005524(molecular_function:ATP binding); GO:0030246(molecular_function:carbohydrate binding); GO:0004672(molecular_function:protein kinase activity); GO:0016021(cellular_component:…					gi|75318718|sp|O80939.1|LRK41_ARATH(RecName: Full=L-type lectin-domain containing receptor kinase IV.1; Short=Arabidopsis thaliana lectin-receptor kinase e; Short=AthlecRK-e; Short=LecRK-IV.1; AltName: Full=Lectin Receptor Kinase 1; Flags: Precursor)	PF00139.16(Lectin_legB:Legume lectin domain)
TRINITY_DN58495_c1_g2	-4.79223	4.64694	-0.147373	2.075	0.06	2.43	XP_023746189.1(uncharacterized protein LOC111894346 [Lactuca sativa])	GO:0003676(molecular_function:nucleic acid binding); GO:0036459(molecular_function:thiol-dependent ubiquitinyl hydrolase activity); GO:0016579(biological_process:protein deubiquitination); GO:0003676(molecular_function:nucleic acid binding); GO:0036459(molecular_function:thiol-dependent ubiquitinyl hydrolase activity); GO:0016579(biological_process:protein deubiquitination)					None	PF04780.9(DUF629:Protein of unknown function (DUF629))
TRINITY_DN48436_c5_g1	-5.58692	5.65367	0.0694815	2.645	0.055	2.87	None	None	None	None	None	None	None	None
TRINITY_DN44008_c1_g1	-2.91398	2.85652	-0.0579655	59.335	7.425	68.875	XP_010943349.1(PREDICTED: L-type lectin-domain containing receptor kinase IV.1-like [Elaeis guineensis])						gi|75318718|sp|O80939.1|LRK41_ARATH(RecName: Full=L-type lectin-domain containing receptor kinase IV.1; Short=Arabidopsis thaliana lectin-receptor kinase e; Short=AthlecRK-e; Short=LecRK-IV.1; AltName: Full=Lectin Receptor Kinase 1; Flags: Precursor)
TRINITY_DN56181_c2_g1	-4.81752	4.80659	-0.0199953	7.09	0.35	10.105	None	None	None	None	None	None	None	None
TRINITY_DN57313_c3_g1	-4.54596	4.498	-0.0575229	34.555	1.315	38.005	XP_010934695.1(PREDICTED: receptor kinase-like protein Xa21 [Elaeis guineensis])	GO:0032440(molecular_function:2-alkenal reductase [NAD(P)] activity); GO:0005524(molecular_function:ATP binding); GO:0004672(molecular_function:protein kinase activity); GO:0016021(cellular_component:integral component of membrane)					gi|263419078|sp|C0LGT6.1|EFR_ARATH(RecName: Full=LRR receptor-like serine/threonine-protein kinase EFR; AltName: Full=Elongation factor Tu receptor; Short=EF-Tu receptor; Flags: Precursor)	PF13855.3(LRR_8:Leucine rich repeat); PF12799.4(LRR_4:Leucine Rich repeats (2 copies)); PF08263.9(LRRNT_2:Leucine rich repeat N-terminal domain)
TRINITY_DN60711_c1_g2	-3.38331	3.40455	0.00956182	193.095	18.54	214.68	XP_020100851.1(aspartyl protease family protein At5g10770-like [Ananas comosus])	GO:0004190(molecular_function:aspartic-type endopeptidase activity)					gi|75160614|sp|Q8S9J6.1|ASPA_ARATH(RecName: Full=Aspartyl protease family protein At5g10770; Flags: Precursor)	PF14543.3(TAXi_N:Xylanase inhibitor N-terminal); PF00026.20(Asp:Eukaryotic aspartyl protease); PF14541.3(TAXi_C:Xylanase inhibitor C-terminal)
