# Supplementary material for: Iris lactea var. chinensis plant drought tolerance depends on the response of proline metabolism, transcription factors, transporters and the ROS-scavenging system
Source: BMC Plant Biol. 2023 Jan 9;23:17. doi: 10.1186/s12870-022-04019-4 (PMC9827652; doi:10.1186/s12870-022-04019-4)
Supplement: Supplementary file 15 — Additional file 15. [file 12870_2022_4019_MOESM15_ESM.xlsx]

## Sheet: Table S14
Table S14. The differentially expressed transporter proteins (TPs) between different treatment: normal watering (CK), water-stressed (T), and rehydration -treated (R)
Gene ID	Log2FC(T/CK)	Log2FC(R/T)	Log2FC(R/CK)	length	GO_id	GO_term	Go_description	KO_id	KO_name	Pathway_id	Pathway_definition	COG_id	COG_Functional Categories	NR_hit-name	NR_description	Swiss-Prot_hit-name	Swiss-Prot_description	Pfam_id	Domain	Domain description
ABC
TRINITY_DN61073_c1_g5	-4.8843	2.70186	-2.18333	1291	------	------	------	------	------	------	------	------	------	ONK59464.1	uncharacterized protein A4U43_C08F6690 [Asparagus officinalis]	gi|75328828|sp|Q8GU88.1|AB39G_ORYSJ;;	RecName: Full=ABC transporter G family member 39; Short=OsABCG39; AltName: Full=Pleiotropic drug resistance protein 7; Short=OsPDR7;;	PF01061.21	ABC2_membrane	ABC-2 type transporter	ABC-2 type transporter
TRINITY_DN45680_c7_g2	-4.62547	-3.41391	-8.07211	1091	GO:0015074;;GO:0015074;;GO:0003676;;GO:0008270;;GO:0016787;;GO:0003676;	biological_process;;biological_process;;molecular_function;;molecular_function;;molecular_function;;molecular_function;;	BP:DNA integration;;BP:DNA integration;;MF:nucleic acid binding;;MF:zinc ion binding;;MF:hydrolase activity;;MF:nucleic acid binding;;	K05674;K20477	RGP1;ABCC10	map02010	ABC transporters	------	------	XP_019237369.1	PREDICTED: uncharacterized protein LOC109217568 [Nicotiana attenuata]	gi|130582|sp|P10978.1|POLX_TOBAC;;	RecName: Full=Retrovirus-related Pol polyprotein from transposon TNT 1-94; Includes: RecName: Full=Protease; Includes: RecName: Full=Reverse transcriptase; Includes: RecName: Full=Endonuclease;;	------	------	------	------
TRINITY_DN52673_c7_g1	-3.91926	-0.375515	-4.29785	1090	GO:0016021;;GO:0005524;;GO:0042626;	cellular_component;;molecular_function;;molecular_function;;	CC:integral component of membrane;;MF:ATP binding;;MF:ATPase activity, coupled to transmembrane movement of substances;;	K05658	ABCB1, CD243	map02010	ABC transporters	------	------	ONK63144.1	uncharacterized protein A4U43_C07F11860 [Asparagus officinalis]	gi|75318687|sp|O80725.1|AB4B_ARATH;;	RecName: Full=ABC transporter B family member 4; Short=ABC transporter ABCB.4; Short=AtABCB4; AltName: Full=Multidrug resistance protein 4; AltName: Full=P-glycoprotein 4;;	PF00664.20	ABC_membrane	ABC transporter transmembrane region	ABC transporter transmembrane region
TRINITY_DN44007_c6_g2	-3.89876	-0.993105	-4.89238	1578	GO:0016021;;GO:0005524;;GO:0042626;	cellular_component;;molecular_function;;molecular_function;;	CC:integral component of membrane;;MF:ATP binding;;MF:ATPase activity, coupled to transmembrane movement of substances;;	K05658	ABCB1, CD243	map02010	ABC transporters	------	------	XP_020267245.1	ABC transporter B family member 4-like isoform X1 [Asparagus officinalis]	gi|374095360|sp|Q9M1Q9.2|AB21B_ARATH;;	RecName: Full=ABC transporter B family member 21; Short=ABC transporter ABCB.21; Short=AtABCB21; AltName: Full=Multidrug resistance protein 17; AltName: Full=P-glycoprotein 21;;	PF00005.24;;PF02463.16	ABC_tran;;SMC_N	ABC transporter;;RecF/RecN/SMC N terminal domain	ABC transporter;;RecF/RecN/SMC N terminal domain
TRINITY_DN49206_c4_g1	-3.57112	0.727897	-2.85084	1202	GO:0016021;;GO:0005524;;GO:0042626;	cellular_component;;molecular_function;;molecular_function;;	CC:integral component of membrane;;MF:ATP binding;;MF:ATPase activity, coupled to transmembrane movement of substances;;	K05658	ABCB1, CD243	map02010	ABC transporters	------	------	XP_020252583.1	LOW QUALITY PROTEIN: ABC transporter B family member 20-like [Asparagus officinalis]	gi|75335876|sp|Q9M3B9.1|AB20B_ARATH;;	RecName: Full=ABC transporter B family member 20; Short=ABC transporter ABCB.20; Short=AtABCB20; AltName: Full=Multidrug resistance protein 14; AltName: Full=P-glycoprotein 20;;	PF00664.20	ABC_membrane	ABC transporter transmembrane region	ABC transporter transmembrane region
TRINITY_DN61073_c1_g3	-3.45254	-0.787069	-4.24404	593	GO:0016021;;GO:0005524;;GO:0016887;	cellular_component;;molecular_function;;molecular_function;;	CC:integral component of membrane;;MF:ATP binding;;MF:ATPase activity;;	------	------	------	------	------	------	XP_020244496.1	ABC transporter G family member 39 [Asparagus officinalis]	gi|75328828|sp|Q8GU88.1|AB39G_ORYSJ;;	RecName: Full=ABC transporter G family member 39; Short=OsABCG39; AltName: Full=Pleiotropic drug resistance protein 7; Short=OsPDR7;;	------	------	------	------
TRINITY_DN53825_c3_g2	-3.43674	1.15864	-2.2826	793	GO:0016021;;GO:0005524;;GO:0042626;	cellular_component;;molecular_function;;molecular_function;;	CC:integral component of membrane;;MF:ATP binding;;MF:ATPase activity, coupled to transmembrane movement of substances;;	K05658	ABCB1, CD243	map02010	ABC transporters	------	------	XP_010938828.1	PREDICTED: ABC transporter B family member 21-like [Elaeis guineensis]	gi|75334433|sp|Q9FWX7.1|AB11B_ARATH;;	RecName: Full=ABC transporter B family member 11; Short=ABC transporter ABCB.11; Short=AtABCB11; AltName: Full=Multidrug resistance protein 8; AltName: Full=P-glycoprotein 11;;	PF00664.20;;PF00005.24;;PF13555.3;;PF13191.3	ABC_membrane;;ABC_tran;;AAA_29;;AAA_16	ABC transporter transmembrane region;;ABC transporter;;P-loop containing region of AAA domain;;AAA ATPase domain	ABC transporter transmembrane region;;ABC transporter;;P-loop containing region of AAA domain;;AAA ATPase domain
TRINITY_DN64430_c2_g1	-3.29467	-0.0557364	-3.35731	3079	GO:0016021;;GO:0005524;;GO:0042626;	cellular_component;;molecular_function;;molecular_function;;	CC:integral component of membrane;;MF:ATP binding;;MF:ATPase activity, coupled to transmembrane movement of substances;;	K05658	ABCB1, CD243	map02010	ABC transporters	COG1132	V:Defense mechanisms	ONK63144.1	uncharacterized protein A4U43_C07F11860 [Asparagus officinalis]	gi|75318687|sp|O80725.1|AB4B_ARATH;;	RecName: Full=ABC transporter B family member 4; Short=ABC transporter ABCB.4; Short=AtABCB4; AltName: Full=Multidrug resistance protein 4; AltName: Full=P-glycoprotein 4;;	PF00664.20;;PF00005.24;;PF02463.16;;PF13555.3;;PF09818.6	ABC_membrane;;ABC_tran;;SMC_N;;AAA_29;;ABC_ATPase	ABC transporter transmembrane region;;ABC transporter;;RecF/RecN/SMC N terminal domain;;P-loop containing region of AAA domain;;Predicted ATPase of the ABC class	ABC transporter transmembrane region;;ABC transporter;;RecF/RecN/SMC N terminal domain;;P-loop containing region of AAA domain;;Predicted ATPase of the ABC class
TRINITY_DN64266_c4_g1	-3.14861	-0.162266	-3.31406	1049	GO:0016021;;GO:0005524;;GO:0016887;	cellular_component;;molecular_function;;molecular_function;;	CC:integral component of membrane;;MF:ATP binding;;MF:ATPase activity;;	------	------	------	------	------	------	XP_004951497.1	ABC transporter G family member 39 [Setaria italica]	gi|75328828|sp|Q8GU88.1|AB39G_ORYSJ;;	RecName: Full=ABC transporter G family member 39; Short=OsABCG39; AltName: Full=Pleiotropic drug resistance protein 7; Short=OsPDR7;;	PF01061.21	ABC2_membrane	ABC-2 type transporter	ABC-2 type transporter
TRINITY_DN56744_c3_g1	-2.93103	0.510745	-2.42943	3436	GO:0015074;;GO:0015074;;GO:0015074;;GO:0015074;;GO:0006281;;GO:0015074;;GO:0016021;;GO:0003676;;GO:0008270;;GO:0004491;;GO:0003676;;GO:0008270;;GO:0003676;;GO:0005524;;GO:0003677;;GO:0008094;;GO:0003676;	biological_process;;biological_process;;biological_process;;biological_process;;biological_process;;biological_process;;cellular_component;;molecular_function;;molecular_function;;molecular_function;;molecular_function;;molecular_function;;molecular_function;;molecular_function;;molecular_function;;molecular_function;;molecular_function;;	BP:DNA integration;;BP:DNA integration;;BP:DNA integration;;BP:DNA integration;;BP:DNA repair;;BP:DNA integration;;CC:integral component of membrane;;MF:nucleic acid binding;;MF:zinc ion binding;;MF:methylmalonate-semialdehyde dehydrogenas;;MF:nucleic acid binding;;MF:zinc ion binding;;MF:nucleic acid binding;;MF:ATP binding;;MF:DNA binding;;MF:DNA-dependent ATPase activity;;MF:nucleic acid bindi…	K05674;K20477	RGP1;ABCC10	map02010	ABC transporters	------	------	KYP71833.1	Retrovirus-related Pol polyprotein from transposon TNT 1-94 [Cajanus cajan]	gi|130582|sp|P10978.1|POLX_TOBAC;;	RecName: Full=Retrovirus-related Pol polyprotein from transposon TNT 1-94; Includes: RecName: Full=Protease; Includes: RecName: Full=Reverse transcriptase; Includes: RecName: Full=Endonuclease;;	------	------	------	------
TRINITY_DN55813_c1_g1	-2.86773	0.912625	-1.96154	1678	GO:0016021;;GO:0005524;;GO:0042626;	cellular_component;;molecular_function;;molecular_function;;	CC:integral component of membrane;;MF:ATP binding;;MF:ATPase activity, coupled to transmembrane movement of substances;;	K05658	ABCB1, CD243	map02010	ABC transporters	------	------	ONK76974.1	uncharacterized protein A4U43_C02F1820 [Asparagus officinalis]	gi|75335876|sp|Q9M3B9.1|AB20B_ARATH;;	RecName: Full=ABC transporter B family member 20; Short=ABC transporter ABCB.20; Short=AtABCB20; AltName: Full=Multidrug resistance protein 14; AltName: Full=P-glycoprotein 20;;	PF00005.24;;PF13555.3;;PF13191.3	ABC_tran;;AAA_29;;AAA_16	ABC transporter;;P-loop containing region of AAA domain;;AAA ATPase domain	ABC transporter;;P-loop containing region of AAA domain;;AAA ATPase domain
TRINITY_DN47178_c1_g1	-2.81956	0.468078	-2.35708	1858	GO:0016021;;GO:0005524;;GO:0042626;	cellular_component;;molecular_function;;molecular_function;;	CC:integral component of membrane;;MF:ATP binding;;MF:ATPase activity, coupled to transmembrane movement of substances;;	K05658	ABCB1, CD243	map02010	ABC transporters	------	------	XP_008795733.1	PREDICTED: ABC transporter B family member 20-like [Phoenix dactylifera]	gi|90101414|sp|Q8LPT1.2|AB6B_ARATH;;	RecName: Full=ABC transporter B family member 6; Short=ABC transporter ABCB.6; Short=AtABCB6; AltName: Full=Multidrug resistance protein 6; AltName: Full=P-glycoprotein 6;;	PF00005.24;;PF00664.20	ABC_tran;;ABC_membrane	ABC transporter;;ABC transporter transmembrane region	ABC transporter;;ABC transporter transmembrane region
TRINITY_DN58840_c1_g1	-2.7118	0.542886	-2.1751	1206	GO:0016021;;GO:0016021;;GO:0005524;;GO:0042626;;GO:0005524;;GO:0042626;	cellular_component;;cellular_component;;molecular_function;;molecular_function;;molecular_function;;molecular_function;;	CC:integral component of membrane;;CC:integral component of membrane;;MF:ATP binding;;MF:ATPase activity, coupled to transmembrane movement of substances;;MF:ATP binding;;MF:ATPase activity, coupled to transmembrane movement of substances;;	K05658	ABCB1, CD243	map02010	ABC transporters	------	------	XP_010937713.2	PREDICTED: ABC transporter B family member 20-like [Elaeis guineensis]	gi|75335876|sp|Q9M3B9.1|AB20B_ARATH;;	RecName: Full=ABC transporter B family member 20; Short=ABC transporter ABCB.20; Short=AtABCB20; AltName: Full=Multidrug resistance protein 14; AltName: Full=P-glycoprotein 20;;	PF00664.20;;PF00005.24;;PF13555.3	ABC_membrane;;ABC_tran;;AAA_29	ABC transporter transmembrane region;;ABC transporter;;P-loop containing region of AAA domain	ABC transporter transmembrane region;;ABC transporter;;P-loop containing region of AAA domain
TRINITY_DN44402_c3_g1	-2.57734	1.03807	-1.54717	5691	GO:0016021;;GO:0005524;;GO:0042626;	cellular_component;;molecular_function;;molecular_function;;	CC:integral component of membrane;;MF:ATP binding;;MF:ATPase activity, coupled to transmembrane movement of substances;;	K05666	ABCC2	map02010	ABC transporters	COG1132	V:Defense mechanisms	XP_008777748.1	PREDICTED: putative ABC transporter C family member 15 [Phoenix dactylifera]	gi|75335110|sp|Q9LK64.1|AB3C_ARATH;;	RecName: Full=ABC transporter C family member 3; Short=ABC transporter ABCC.3; Short=AtABCC3; AltName: Full=ATP-energized glutathione S-conjugate pump 3; AltName: Full=Glutathione S-conjugate-transporting ATPase 3; AltName: Full=Multidrug resistance-associated protein 3;;	PF00664.20;;PF00005.24;;PF13555.3;;PF01926.20;;PF01935.14;;PF02463.16	ABC_membrane;;ABC_tran;;AAA_29;;MMR_HSR1;;DUF87;;SMC_N	ABC transporter transmembrane region;;ABC transporter;;P-loop containing region of AAA domain;;50S ribosome-binding GTPase;;Domain of unknown function DUF87;;RecF/RecN/SMC N terminal domain	ABC transporter transmembrane region;;ABC transporter;;P-loop containing region of AAA domain;;50S ribosome-binding GTPase;;Domain of unknown function DUF87;;RecF/RecN/SMC N terminal domain
TRINITY_DN58669_c0_g1	-2.53199	-0.448006	-2.99054	413	GO:0016021;;GO:0016021;;GO:0005886;;GO:0005524;;GO:0016887;;GO:0005524;;GO:0042626;	cellular_component;;cellular_component;;cellular_component;;molecular_function;;molecular_function;;molecular_function;;molecular_function;;	CC:integral component of membrane;;CC:integral component of membrane;;CC:plasma membrane;;MF:ATP binding;;MF:ATPase activity;;MF:ATP binding;;MF:ATPase activity, coupled to transmembrane movement of substances;;	------	------	------	------	------	------	XP_010925282.1	PREDICTED: ABC transporter G family member 39-like isoform X1 [Elaeis guineensis]	gi|75328828|sp|Q8GU88.1|AB39G_ORYSJ;;	RecName: Full=ABC transporter G family member 39; Short=OsABCG39; AltName: Full=Pleiotropic drug resistance protein 7; Short=OsPDR7;;	------	------	------	------
TRINITY_DN64266_c5_g1	-2.4594	0.0727005	-2.39401	3036	GO:0016021;;GO:0005524;;GO:0016887;	cellular_component;;molecular_function;;molecular_function;;	CC:integral component of membrane;;MF:ATP binding;;MF:ATPase activity;;	------	------	------	------	COG0842	V:Defense mechanisms	XP_010914975.1	PREDICTED: ABC transporter G family member 39 [Elaeis guineensis]	gi|75328828|sp|Q8GU88.1|AB39G_ORYSJ;;	RecName: Full=ABC transporter G family member 39; Short=OsABCG39; AltName: Full=Pleiotropic drug resistance protein 7; Short=OsPDR7;;	PF01061.21;;PF00005.24;;PF00004.26;;PF13481.3;;PF13245.3;;PF08370.8;;PF13304.3	ABC2_membrane;;ABC_tran;;AAA;;AAA_25;;AAA_19;;PDR_assoc;;AAA_21	ABC-2 type transporter;;ABC transporter;;ATPase family associated with various cellular activities;;AAA domain;;Part of AAA domain;;Plant PDR ABC transporter associated;;AAA domain, putative AbiEii toxin, Type IV TA system	ABC-2 type transporter;;ABC transporter;;ATPase family associated with various cellular activities;;AAA domain;;Part of AAA domain;;Plant PDR ABC transporter associated;;AAA domain, putative AbiEii toxin, Type IV TA system
TRINITY_DN64266_c4_g2	-2.16639	0.370238	-1.79991	977	GO:0016021;;GO:0016021;;GO:0005524;;GO:0016887;	cellular_component;;cellular_component;;molecular_function;;molecular_function;;	CC:integral component of membrane;;CC:integral component of membrane;;MF:ATP binding;;MF:ATPase activity;;	------	------	------	------	------	------	AQX44140.1	hypothetical protein [Apostasia odorata]	gi|75328828|sp|Q8GU88.1|AB39G_ORYSJ;;	RecName: Full=ABC transporter G family member 39; Short=OsABCG39; AltName: Full=Pleiotropic drug resistance protein 7; Short=OsPDR7;;	PF01061.21	ABC2_membrane	ABC-2 type transporter	ABC-2 type transporter
TRINITY_DN41167_c0_g1	2.84999	-1.92353	0.936006	1026	GO:0035435;;GO:0035435;;GO:0010044;;GO:0015786;;GO:0035435;;GO:0005886;;GO:0005774;;GO:0012506;;GO:0016020;;GO:0005524;;GO:0016887;;GO:0005315;;GO:0005524;;GO:0016887;;GO:0005315;;GO:0005460;;GO:0005524;;GO:0016887;;GO:0005315;	biological_process;;biological_process;;biological_process;;biological_process;;biological_process;;cellular_component;;cellular_component;;cellular_component;;cellular_component;;molecular_function;;molecular_function;;molecular_function;;molecular_function;;molecular_function;;molecular_function;;molecular_function;;molecular_function;;molecular_function;;molecular_function;;	BP:phosphate ion transmembrane transport;;BP:phosphate ion transmembrane transport;;BP:response to aluminum ion;;BP:UDP-glucose transport;;BP:phosphate ion transmembrane transport;;CC:plasma membrane;;CC:vacuolar membrane;;CC:vesicle membrane;;CC:membrane;;MF:ATP binding;;MF:ATPase activity;;MF:inorganic phosphate transmembrane transporter activity;;MF:ATP binding;;MF:ATPase activity;;MF:inorgani…	------	------	------	------	COG1117	P:Inorganic ion transport and metabolism	XP_020082173.1	protein STAR1 [Ananas comosus]	gi|122167879|sp|Q0D9V6.1|STAR1_ORYSJ;;	RecName: Full=Protein STAR1; AltName: Full=ABC transporter ABCI.12; Short=OsABCI12; AltName: Full=ABC transporter I family member 12; AltName: Full=Protein ALUMINUM SENSITIVE 1; AltName: Full=Protein SENSITIVE TO ALUMINUM RHIZOTOXICITY 1;;	PF00005.24;;PF13304.3;;PF02463.16;;PF13555.3;;PF13604.3;;PF13191.3;;PF13401.3;;PF02456.12	ABC_tran;;AAA_21;;SMC_N;;AAA_29;;AAA_30;;AAA_16;;AAA_22;;Adeno_IVa2	ABC transporter;;AAA domain, putative AbiEii toxin, Type IV TA system;;RecF/RecN/SMC N terminal domain;;P-loop containing region of AAA domain;;AAA domain;;AAA ATPase domain;;AAA domain;;Adenovirus IVa2 protein	ABC transporter;;AAA domain, putative AbiEii toxin, Type IV TA system;;RecF/RecN/SMC N terminal domain;;P-loop containing region of AAA domain;;AAA domain;;AAA ATPase domain;;AAA domain;;Adenovirus IVa2 protein
TRINITY_DN53583_c1_g3	3.35693	-1.77194	1.5862	2330	GO:0016021;;GO:0016021;;GO:0005524;;GO:0016887;;GO:0005524;;GO:0016887;	cellular_component;;cellular_component;;molecular_function;;molecular_function;;molecular_function;;molecular_function;;	CC:integral component of membrane;;CC:integral component of membrane;;MF:ATP binding;;MF:ATPase activity;;MF:ATP binding;;MF:ATPase activity;;	------	------	------	------	COG1131	V:Defense mechanisms	XP_020672453.1	ABC transporter G family member 6-like [Dendrobium catenatum]	gi|75318720|sp|O80946.1|AB1G_ARATH;;	RecName: Full=ABC transporter G family member 1; Short=ABC transporter ABCG.1; Short=AtABCG1; AltName: Full=White-brown complex homolog protein 1; Short=AtWBC1;;	PF01061.21;;PF00005.24;;PF13191.3;;PF13555.3	ABC2_membrane;;ABC_tran;;AAA_16;;AAA_29	ABC-2 type transporter;;ABC transporter;;AAA ATPase domain;;P-loop containing region of AAA domain	ABC-2 type transporter;;ABC transporter;;AAA ATPase domain;;P-loop containing region of AAA domain
TRINITY_DN58440_c1_g2	4.23166	-0.105689	4.11778	5312	GO:0016021;;GO:0016021;;GO:0016021;;GO:0005524;;GO:0016887;;GO:0005524;;GO:0016887;;GO:0005524;;GO:0016887;	cellular_component;;cellular_component;;cellular_component;;molecular_function;;molecular_function;;molecular_function;;molecular_function;;molecular_function;;molecular_function;;	CC:integral component of membrane;;CC:integral component of membrane;;CC:integral component of membrane;;MF:ATP binding;;MF:ATPase activity;;MF:ATP binding;;MF:ATPase activity;;MF:ATP binding;;MF:ATPase activity;;	------	------	------	------	COG0842	V:Defense mechanisms	XP_019708972.1	PREDICTED: ABC transporter G family member 39-like [Elaeis guineensis]	gi|75328828|sp|Q8GU88.1|AB39G_ORYSJ;;	RecName: Full=ABC transporter G family member 39; Short=OsABCG39; AltName: Full=Pleiotropic drug resistance protein 7; Short=OsPDR7;;	PF01061.21;;PF00005.24;;PF08370.8;;PF13191.3;;PF13481.3;;PF13245.3	ABC2_membrane;;ABC_tran;;PDR_assoc;;AAA_16;;AAA_25;;AAA_19	ABC-2 type transporter;;ABC transporter;;Plant PDR ABC transporter associated;;AAA ATPase domain;;AAA domain;;Part of AAA domain	ABC-2 type transporter;;ABC transporter;;Plant PDR ABC transporter associated;;AAA ATPase domain;;AAA domain;;Part of AAA domain
Nitrate
TRINITY_DN46506_c7_g1	-2.80701	-1.19859	-4.00353	2084	GO:0016021;;GO:0016021;;GO:0022857;;GO:0022857;	cellular_component;;cellular_component;;molecular_function;;molecular_function;;	CC:integral component of membrane;;CC:integral component of membrane;;MF:transmembrane transporter activity;;MF:transmembrane transporter activity;;	------	------	------	------	------	------	XP_008798046.1	PREDICTED: protein NRT1/ PTR FAMILY 6.4 [Phoenix dactylifera]	gi|75274347|sp|Q9LVE0.1|PTR33_ARATH;;	RecName: Full=Protein NRT1/ PTR FAMILY 6.4; Short=AtNPF6.4; AltName: Full=Nitrate transporter 1.3;;	PF00854.18;;PF07690.13	PTR2;;MFS_1	POT family;;Major Facilitator Superfamily	POT family;;Major Facilitator Superfamily
TRINITY_DN60926_c3_g1	-2.4337	0.528324	-1.90931	1208	GO:0006857;;GO:0006857;;GO:0006857;;GO:0006857;;GO:0016021;;GO:0016021;;GO:0016021;;GO:0016021;;GO:0022857;;GO:0022857;;GO:0022857;;GO:0022857;	biological_process;;biological_process;;biological_process;;biological_process;;cellular_component;;cellular_component;;cellular_component;;cellular_component;;molecular_function;;molecular_function;;molecular_function;;molecular_function;;	BP:oligopeptide transport;;BP:oligopeptide transport;;BP:oligopeptide transport;;BP:oligopeptide transport;;CC:integral component of membrane;;CC:integral component of membrane;;CC:integral component of membrane;;CC:integral component of membrane;;MF:transmembrane transporter activity;;MF:transmembrane transporter activity;;MF:transmembrane transporter activity;;MF:transmembrane transporter activ…	K14638	SLC15A3_4, PHT	------	------	------	------	XP_008792048.1	PREDICTED: protein NRT1/ PTR FAMILY 6.2-like isoform X1 [Phoenix dactylifera]	gi|75314150|sp|Q9SZY4.1|PTR27_ARATH;;	RecName: Full=Protein NRT1/ PTR FAMILY 6.2; Short=AtNPF6.2; AltName: Full=Nitrate transporter 1.4;;	PF00854.18	PTR2	POT family	POT family
Polyamine
TRINITY_DN46207_c1_g1	-3.1955	2.75887	-0.4451	642	GO:0016021;;GO:0022857;	cellular_component;;molecular_function;;	CC:integral component of membrane;;MF:transmembrane transporter activity;;	------	------	------	------	------	------	EPS59130.1	hypothetical protein M569_15680, partial [Genlisea aurea]	gi|75311177|sp|Q9LHN7.1|PHSC_ARATH;;	RecName: Full=Probable polyamine transporter At3g13620;;	PF13520.3;;PF00324.18	AA_permease_2;;AA_permease	Amino acid permease;;Amino acid permease	Amino acid permease;;Amino acid permease
TRINITY_DN46207_c2_g1	-2.52155	2.40842	-0.121236	1027	GO:0016021;;GO:0022857;	cellular_component;;molecular_function;;	CC:integral component of membrane;;MF:transmembrane transporter activity;;	------	------	------	------	------	------	ONK59685.1	uncharacterized protein A4U43_C08F9290 [Asparagus officinalis]	gi|75311177|sp|Q9LHN7.1|PHSC_ARATH;;	RecName: Full=Probable polyamine transporter At3g13620;;	PF13520.3;;PF00324.18	AA_permease_2;;AA_permease	Amino acid permease;;Amino acid permease	Amino acid permease;;Amino acid permease
EamA-like
TRINITY_DN58483_c5_g2	-3.96175	3.40018	-0.563779	1869	GO:0016021;;GO:0016021;;GO:0022857;;GO:0022857;	cellular_component;;cellular_component;;molecular_function;;molecular_function;;	CC:integral component of membrane;;CC:integral component of membrane;;MF:transmembrane transporter activity;;MF:transmembrane transporter activity;;	------	------	------	------	------	------	XP_010941182.1	PREDICTED: WAT1-related protein At3g30340-like [Elaeis guineensis]	gi|75273312|sp|Q9LI65.1|WTR24_ARATH;;	RecName: Full=WAT1-related protein At3g30340;;	PF00892.17	EamA	EamA-like transporter family	EamA-like transporter family
TRINITY_DN61760_c3_g3	-2.95109	1.62812	-1.33042	1535	------	------	------	------	------	------	------	------	------	ONK74158.1	uncharacterized protein A4U43_C03F3360 [Asparagus officinalis]	gi|75173385|sp|Q9FZ95.1|PUP3_ARATH;;	RecName: Full=Purine permease 3; Short=AtPUP3;;	PF16913.2;;PF00892.17	PUNUT;;EamA	Purine nucleobase transmembrane transport;;EamA-like transporter family	Purine nucleobase transmembrane transport;;EamA-like transporter family
Mitochondrial phosphate
TRINITY_DN60150_c1_g1	-4.89863	1.70462	-3.19477	1483	GO:0009651;;GO:0006839;;GO:0009651;;GO:0005618;;GO:0009507;;GO:0016021;;GO:0005739;;GO:0005774;;GO:0005618;;GO:0009507;;GO:0016021;;GO:0005743;;GO:0005774;;GO:0015114;	biological_process;;biological_process;;biological_process;;cellular_component;;cellular_component;;cellular_component;;cellular_component;;cellular_component;;cellular_component;;cellular_component;;cellular_component;;cellular_component;;cellular_component;;molecular_function;;	BP:response to salt stress;;BP:mitochondrial transport;;BP:response to salt stress;;CC:cell wall;;CC:chloroplast;;CC:integral component of membrane;;CC:mitochondrion;;CC:vacuolar membrane;;CC:cell wall;;CC:chloroplast;;CC:integral component of membrane;;CC:mitochondrial inner membrane;;CC:vacuolar membrane;;MF:phosphate ion transmembrane transporter activity;;	K15102	SLC25A3, PHC, PIC	------	------	------	------	CBI15741.3	unnamed protein product, partial [Vitis vinifera]	gi|75309219|sp|Q9FMU6.1|MPCP3_ARATH;;	RecName: Full=Mitochondrial phosphate carrier protein 3, mitochondrial; AltName: Full=Mitochondrial phosphate transporter 3; Short=MPT3; AltName: Full=Phosphate transporter 3;1; Flags: Precursor;;	------	------	------	------
Organic solute
TRINITY_DN58457_c4_g1	-3.90647	3.62719	-0.26804	970	GO:0016021;;GO:0016021;;GO:0016021;	cellular_component;;cellular_component;;cellular_component;;	CC:integral component of membrane;;CC:integral component of membrane;;CC:integral component of membrane;;	------	------	------	------	------	------	XP_020246729.1	protein LAZ1 homolog 1 [Asparagus officinalis]	gi|75165213|sp|Q94CA0.1|LAZH1_ARATH;;	RecName: Full=Protein LAZ1 homolog 1; AltName: Full=Lazarus1 homolog 1; Flags: Precursor;;	PF03619.13	Solute_trans_a	Organic solute transporter Ostalpha	Organic solute transporter Ostalpha
Iron-regulated
TRINITY_DN50942_c6_g1	-2.88819	2.56547	-0.31298	2618	GO:0016021;;GO:0016021;;GO:0005381;;GO:0005381;	cellular_component;;cellular_component;;molecular_function;;molecular_function;;	CC:integral component of membrane;;CC:integral component of membrane;;MF:iron ion transmembrane transporter activity;;MF:iron ion transmembrane transporter activity;;	------	------	------	------	------	------	ONK61640.1	uncharacterized protein A4U43_C08F32060 [Asparagus officinalis]	gi|75162463|sp|Q8W4E7.1|S40A3_ARATH;;	RecName: Full=Solute carrier family 40 member 3, chloroplastic; AltName: Full=Ferroportin-3; AltName: Full=Iron-regulated transporter 3; Short=AtIREG3; AltName: Full=Protein MULTIPLE ANTIBIOTIC RESISTANCE 1; Flags: Precursor;;	PF06963.9	FPN1	Ferroportin1	Ferroportin1
Phosphate
TRINITY_DN64093_c1_g2	-2.86518	1.23882	-1.63582	1015	GO:0016021;;GO:0016021;	cellular_component;;cellular_component;;	CC:integral component of membrane;;CC:integral component of membrane;;	------	------	------	------	------	------	XP_010936777.1	PREDICTED: phosphate transporter PHO1-3-like [Elaeis guineensis]	gi|75114282|sp|Q651J5.1|PHO13_ORYSJ;;	RecName: Full=Phosphate transporter PHO1-3; AltName: Full=Protein PHO1-3; Short=OsPHO1;3;;	PF03105.16	SPX	SPX domain	SPX domain
Sugar
TRINITY_DN59077_c2_g2	-2.69513	2.87076	0.169486	1796	GO:0008643;;GO:0016021;;GO:0016021;;GO:0022857;;GO:0022857;	biological_process;;cellular_component;;cellular_component;;molecular_function;;molecular_function;;	BP:carbohydrate transport;;CC:integral component of membrane;;CC:integral component of membrane;;MF:transmembrane transporter activity;;MF:transmembrane transporter activity;;	K08145	SLC2A8, GLUT8	------	------	------	------	XP_020273412.1	sugar transporter ERD6-like 5 [Asparagus officinalis]	gi|117940159|sp|P93051.2|ERDL7_ARATH;;	RecName: Full=Sugar transporter ERD6-like 7;;	PF00083.21;;PF07690.13;;PF13347.3	Sugar_tr;;MFS_1;;MFS_2	Sugar;;Major Facilitator Superfamily;;MFS/sugar transport protein	Sugar;;Major Facilitator Superfamily;;MFS/sugar transport protein
Lysine
TRINITY_DN61035_c0_g1	-2.32584	1.76004	-0.572345	2228	------	------	------	------	------	------	------	COG0814	E:Amino acid transport and metabolism	XP_009414681.1	PREDICTED: lysine histidine transporter 1-like [Musa acuminata subsp. malaccensis]	gi|75262627|sp|Q9FKS8.1|LHT1_ARATH;;	RecName: Full=Lysine histidine transporter 1;;	PF01490.15;;PF03222.10	Aa_trans;;Trp_Tyr_perm	Transmembrane amino acid transporter protein;;Tryptophan/tyrosine permease family	Transmembrane amino acid transporter protein;;Tryptophan/tyrosine permease family
Hexose
TRINITY_DN60194_c4_g4	-2.83047	2.96506	0.124601	990	GO:0016021;;GO:0016021;;GO:0016021;;GO:0022857;;GO:0022857;;GO:0022857;	cellular_component;;cellular_component;;cellular_component;;molecular_function;;molecular_function;;molecular_function;;	CC:integral component of membrane;;CC:integral component of membrane;;CC:integral component of membrane;;MF:transmembrane transporter activity;;MF:transmembrane transporter activity;;MF:transmembrane transporter activity;;	------	------	------	------	------	------	OAY82094.1	Sugar carrier protein C [Ananas comosus]	gi|75340022|sp|Q39228.1|STP4_ARATH;;	RecName: Full=Sugar transport protein 4; AltName: Full=Hexose transporter 4;;	PF00083.21	Sugar_tr	Sugar	Sugar
TRINITY_DN55387_c1_g1	-2.53243	2.96311	0.420803	537	GO:0046323;;GO:0009737;;GO:0009651;;GO:0009414;;GO:0009737;;GO:0009651;;GO:0009414;;GO:0046323;;GO:0009737;;GO:0009651;;GO:0009414;;GO:0016021;;GO:0005886;;GO:0009506;;GO:0016021;;GO:0005886;;GO:0009506;;GO:0016021;;GO:0005886;;GO:0009506;;GO:0005351;;GO:0005355;;GO:0005358;;GO:0005358;;GO:0005351;;GO:0005355;;GO:0005358;	biological_process;;biological_process;;biological_process;;biological_process;;biological_process;;biological_process;;biological_process;;biological_process;;biological_process;;biological_process;;biological_process;;cellular_component;;cellular_component;;cellular_component;;cellular_component;;cellular_component;;cellular_component;;cellular_component;;cellular_component;;cellular_component;…	BP:glucose import;;BP:response to abscisic acid;;BP:response to salt stress;;BP:response to water deprivation;;BP:response to abscisic acid;;BP:response to salt stress;;BP:response to water deprivation;;BP:glucose import;;BP:response to abscisic acid;;BP:response to salt stress;;BP:response to water deprivation;;CC:integral component of membrane;;CC:plasma membrane;;CC:plasmodesma;;CC:integral co…	------	------	------	------	------	------	ONK58763.1	uncharacterized protein A4U43_C09F16400 [Asparagus officinalis]	gi|85701281|sp|Q94AZ2.2|STP13_ARATH;;	RecName: Full=Sugar transport protein 13; AltName: Full=Hexose transporter 13; AltName: Full=Multicopy suppressor of snf4 deficiency protein 1;;	PF00083.21	Sugar_tr	Sugar	Sugar
TRINITY_DN47669_c10_g1	2.86337	-1.02641	1.84631	934	GO:0016021;;GO:0022857;	cellular_component;;molecular_function;;	CC:integral component of membrane;;MF:transmembrane transporter activity;;	------	------	------	------	------	------	ONK65447.1	uncharacterized protein A4U43_C07F37210 [Asparagus officinalis]	gi|75337175|sp|Q9SFG0.1|STP6_ARATH;;	RecName: Full=Sugar transport protein 6; AltName: Full=Hexose transporter 6;;	PF00083.21;;PF07690.13;;PF13347.3;;PF06609.10	Sugar_tr;;MFS_1;;MFS_2;;TRI12	Sugar;;Major Facilitator Superfamily;;MFS/sugar transport protein;;Fungal trichothecene efflux pump	Sugar;;Major Facilitator Superfamily;;MFS/sugar transport protein;;Fungal trichothecene efflux pump
TRINITY_DN55387_c1_g3	3.82463	0.660657	4.49366	728	GO:0008643;;GO:0016021;;GO:0016021;;GO:0022857;;GO:0022857;	biological_process;;cellular_component;;cellular_component;;molecular_function;;molecular_function;;	BP:carbohydrate transport;;CC:integral component of membrane;;CC:integral component of membrane;;MF:transmembrane transporter activity;;MF:transmembrane transporter activity;;	------	------	------	------	------	------	XP_020272763.1	sugar transport protein 8-like [Asparagus officinalis]	gi|85701281|sp|Q94AZ2.2|STP13_ARATH;;	RecName: Full=Sugar transport protein 13; AltName: Full=Hexose transporter 13; AltName: Full=Multicopy suppressor of snf4 deficiency protein 1;;	PF00083.21	Sugar_tr	Sugar	Sugar
Bidirectional sugar transporter
TRINITY_DN50598_c1_g2	2.5207	-1.47442	1.04844	1333	GO:0008643;;GO:0008643;;GO:0016021;;GO:0005886;;GO:0016021;;GO:0005886;	biological_process;;biological_process;;cellular_component;;cellular_component;;cellular_component;;cellular_component;;	BP:carbohydrate transport;;BP:carbohydrate transport;;CC:integral component of membrane;;CC:plasma membrane;;CC:integral component of membrane;;CC:plasma membrane;;	K15382	SLC50A, SWEET	------	------	------	------	AVF19622.1	SWEETs [Cymbidium hybrid cultivar]	gi|75125196|sp|Q6K4V2.1|SWET4_ORYSJ;;	RecName: Full=Bidirectional sugar transporter SWEET4; Short=OsSWEET4 >gi|322967140|sp|A2X3S3.1|SWET4_ORYSI RecName: Full=Bidirectional sugar transporter SWEET4; Short=OsSWEET4;;	PF03083.13	MtN3_slv	Sugar efflux transporter for intercellular exchange	Sugar efflux transporter for intercellular exchange
TRINITY_DN44794_c7_g1	4.59936	-1.59227	3.0032	1577	GO:0008643;;GO:0008643;;GO:0008643;;GO:0008643;;GO:0016021;;GO:0005886;;GO:0016021;;GO:0005886;;GO:0016021;;GO:0005886;;GO:0016021;;GO:0005886;	biological_process;;biological_process;;biological_process;;biological_process;;cellular_component;;cellular_component;;cellular_component;;cellular_component;;cellular_component;;cellular_component;;cellular_component;;cellular_component;;	BP:carbohydrate transport;;BP:carbohydrate transport;;BP:carbohydrate transport;;BP:carbohydrate transport;;CC:integral component of membrane;;CC:plasma membrane;;CC:integral component of membrane;;CC:plasma membrane;;CC:integral component of membrane;;CC:plasma membrane;;CC:integral component of membrane;;CC:plasma membrane;;	K15382	SLC50A, SWEET	------	------	------	------	XP_016713737.1	PREDICTED: bidirectional sugar transporter SWEET17-like [Gossypium hirsutum]	gi|122236833|sp|Q10LN5.1|SWT16_ORYSJ;;	RecName: Full=Bidirectional sugar transporter SWEET16; Short=OsSWEET16;;	PF03083.13	MtN3_slv	Sugar efflux transporter for intercellular exchange	Sugar efflux transporter for intercellular exchange
Potassium
TRINITY_DN45507_c4_g1	3.76241	-0.512638	3.24281	3604	GO:0016021;;GO:0016021;;GO:0016021;;GO:0015079;;GO:0015079;;GO:0015079;	cellular_component;;cellular_component;;cellular_component;;molecular_function;;molecular_function;;molecular_function;;	CC:integral component of membrane;;CC:integral component of membrane;;CC:integral component of membrane;;MF:potassium ion transmembrane transporter activity;;MF:potassium ion transmembrane transporter activity;;MF:potassium ion transmembrane transporter activity;;	K03549	kup	------	------	------	------	PAN08167.1	hypothetical protein PAHAL_A03370 [Panicum hallii]	gi|62900352|sp|Q67VS5.1|HAK10_ORYSJ;;	RecName: Full=Potassium transporter 10; AltName: Full=OsHAK10;;	------	------	------	------
Metal-nicotianamine
TRINITY_DN46504_c5_g1	4.97771	3.28699	8.25815	692	GO:0055085;;GO:0055085;;GO:0016021;;GO:0016021;	biological_process;;biological_process;;cellular_component;;cellular_component;;	BP:transmembrane transport;;BP:transmembrane transport;;CC:integral component of membrane;;CC:integral component of membrane;;	------	------	------	------	------	------	XP_008801345.1	PREDICTED: probable metal-nicotianamine transporter YSL12 isoform X1 [Phoenix dactylifera]	gi|224493430|sp|Q0J932.2|YSL10_ORYSJ;;	RecName: Full=Probable metal-nicotianamine transporter YSL10; AltName: Full=Protein YELLOW STRIPE LIKE 10; Short=OsYSL10;;	PF03169.12	OPT	OPT oligopeptide transporter protein	OPT oligopeptide transporter protein
Polyol
TRINITY_DN52400_c0_g1	5.74324	-8.71226	-2.98673	1939	GO:0016021;;GO:0022857;	cellular_component;;molecular_function;;	CC:integral component of membrane;;MF:transmembrane transporter activity;;	------	------	------	------	------	------	XP_008795662.1	PREDICTED: probable polyol transporter 6 [Phoenix dactylifera]	gi|118573109|sp|Q8GXR2.2|PLT6_ARATH;;	RecName: Full=Probable polyol transporter 6;;	PF00083.21;;PF07690.13;;PF06609.10	Sugar_tr;;MFS_1;;TRI12	Sugar;;Major Facilitator Superfamily;;Fungal trichothecene efflux pump	Sugar;;Major Facilitator Superfamily;;Fungal trichothecene efflux pump
Peptide
TRINITY_DN50482_c1_g1	7.61207	1.07596	8.68776	1361	GO:0016021;;GO:0016021;;GO:0016021;;GO:0022857;;GO:0022857;;GO:0022857;	cellular_component;;cellular_component;;cellular_component;;molecular_function;;molecular_function;;molecular_function;;	CC:integral component of membrane;;CC:integral component of membrane;;CC:integral component of membrane;;MF:transmembrane transporter activity;;MF:transmembrane transporter activity;;MF:transmembrane transporter activity;;	------	------	------	------	------	------	XP_010920311.1	PREDICTED: protein NRT1/ PTR FAMILY 5.2-like [Elaeis guineensis]	gi|75171884|sp|Q9FNL7.1|PTR3_ARATH;;	RecName: Full=Protein NRT1/ PTR FAMILY 5.2; Short=AtNPF5.2; AltName: Full=Peptide transporter PTR3-A; Short=AtPTR3;;	PF00854.18	PTR2	POT family	POT family
Inorganic phosphate
TRINITY_DN62303_c1_g2	-2.4738	-0.0935737	-2.57755	2048	GO:0006817;;GO:0006817;;GO:0016021;;GO:0016021;;GO:0005315;;GO:0005315;	biological_process;;biological_process;;cellular_component;;cellular_component;;molecular_function;;molecular_function;;	BP:phosphate ion transport;;BP:phosphate ion transport;;CC:integral component of membrane;;CC:integral component of membrane;;MF:inorganic phosphate transmembrane transporter activity;;MF:inorganic phosphate transmembrane transporter activity;;	K08176	PHO84	------	------	------	------	XP_020681489.1	inorganic phosphate transporter 1-4-like [Dendrobium catenatum]	gi|75307847|sp|Q96303.1|PHT14_ARATH;;	RecName: Full=Inorganic phosphate transporter 1-4; Short=AtPht1;4; AltName: Full=;;	PF00083.21;;PF07690.13	Sugar_tr;;MFS_1	Sugar;;Major Facilitator Superfamily	Sugar;;Major Facilitator Superfamily
TRINITY_DN62303_c1_g3	4.36376	-0.75306	3.59852	929	------	------	------	K08176	PHO84	------	------	------	------	XP_020273718.1	LOW QUALITY PROTEIN: inorganic phosphate transporter 1-4-like [Asparagus officinalis]	gi|75299856|sp|Q8H6H0.1|PHT16_ORYSJ;;	RecName: Full=Inorganic phosphate transporter 1-6; Short=OsPT6; Short=OsPht1;6; AltName: Full=;;	PF00083.21	Sugar_tr	Sugar	Sugar
Ammonium transporter
TRINITY_DN48127_c2_g2	-3.05529	0.210254	-2.85348	1756	GO:0016021;;GO:0016021;;GO:0008519;;GO:0008519;	cellular_component;;cellular_component;;molecular_function;;molecular_function;;	CC:integral component of membrane;;CC:integral component of membrane;;MF:ammonium transmembrane transporter activity;;MF:ammonium transmembrane transporter activity;;	K03320	amt, AMT, MEP	------	------	COG0004	P:Inorganic ion transport and metabolism	XP_009402634.1	PREDICTED: ammonium transporter 3 member 1-like [Musa acuminata subsp. malaccensis]	gi|75146874|sp|Q84KJ6.1|AMT31_ORYSJ;;	RecName: Full=Ammonium transporter 3 member 1; Short=OsAMT3;1;;	PF00909.18	Ammonium_transp	Ammonium Transporter Family	Ammonium Transporter Family
TRINITY_DN52182_c7_g1	2.67257	-0.514935	2.14966	2097	GO:0016021;;GO:0008519;	cellular_component;;molecular_function;;	CC:integral component of membrane;;MF:ammonium transmembrane transporter activity;;	K03320	amt, AMT, MEP	------	------	------	------	XP_008799174.2	PREDICTED: LOW QUALITY PROTEIN: ammonium transporter 1 member 3-like [Phoenix dactylifera]	gi|22001522|sp|Q9FVN0.1|AMT13_SOLLC;;	RecName: Full=Ammonium transporter 1 member 3; AltName: Full=LeAMT1;3;;	PF00909.18	Ammonium_transp	Ammonium Transporter Family	Ammonium Transporter Family
