# Supplementary material for: Iris lactea var. chinensis plant drought tolerance depends on the response of proline metabolism, transcription factors, transporters and the ROS-scavenging system
Source: BMC Plant Biol. 2023 Jan 9;23:17. doi: 10.1186/s12870-022-04019-4 (PMC9827652; doi:10.1186/s12870-022-04019-4)
Supplement: Supplementary file 16 — Additional file 16. [file 12870_2022_4019_MOESM16_ESM.xlsx]

## Sheet: Table S15
Table S15. The differentially expressed unigenes associated with ROS scavenging between different treatment: normal watering (CK), water-stressed (T), and rehydration -treated (R)
Gene ID	Log2FC(T/CK)	Log2FC(R/T)	Log2FC(R/CK)	length	GO_id	GO_term	Go_description	KO_id	KO_name	Pathway_id	Pathway_definition	COG_id	COG_Functional Categories	NR_hit-name	NR_description	Swiss-Prot_hit-name	Swiss-Prot_description	Pfam_id	Domain	Domain description
GST
TRINITY_DN67517_c0_g1	8.81749	-0.856815	7.96788	703	GO:0016740;;GO:0016740;	molecular_function;;molecular_function;;	MF:transferase activity;;MF:transferase activity;;	K00799	GST, gst	map00480	Glutathione metabolism	------	------	XP_008778822.1	PREDICTED: glutathione S-transferase U17-like [Phoenix dactylifera]	gi|75338642|sp|Q9XIF8.1|GSTUG_ARATH;;	RecName: Full=Glutathione S-transferase U16; Short=AtGSTU16; AltName: Full=GST class-tau member 16;;	------	------	------
TRINITY_DN53475_c0_g3	-2.13168	0.164554	-1.96734	731	GO:0016740;;GO:0016740;;GO:0016740;;GO:0016740;	molecular_function;;molecular_function;;molecular_function;;molecular_function;;	MF:transferase activity;;MF:transferase activity;;MF:transferase activity;;MF:transferase activity;;	K00799	GST, gst	map00480	Glutathione metabolism	------	------	XP_010911772.1	PREDICTED: glutathione S-transferase U17-like [Elaeis guineensis]	gi|75334347|sp|Q9FUS9.1|GSTUI_ARATH;;	RecName: Full=Glutathione S-transferase U18; Short=AtGSTU18; AltName: Full=GST class-tau member 18; AltName: Full=Glutathione S-transferase 29;;	PF02798.17;;PF13417.3;;PF13409.3	GST_N;;GST_N_3;;GST_N_2	Glutathione S-transferase, N-terminal domain;;Glutathione S-transferase, N-terminal domain;;Glutathione S-transferase, N-terminal domain
TRINITY_DN52312_c2_g1	-3.42423	-0.480467	-3.89993	694	GO:0016740;;GO:0016740;;GO:0016740;	molecular_function;;molecular_function;;molecular_function;;	MF:transferase activity;;MF:transferase activity;;MF:transferase activity;;	K00799	GST, gst	map00480	Glutathione metabolism	------	------	XP_008775859.1	PREDICTED: glutathione S-transferase U17-like [Phoenix dactylifera]	gi|75334347|sp|Q9FUS9.1|GSTUI_ARATH;;	RecName: Full=Glutathione S-transferase U18; Short=AtGSTU18; AltName: Full=GST class-tau member 18; AltName: Full=Glutathione S-transferase 29;;	PF00043.22;;PF13410.3;;PF14497.3	GST_C;;GST_C_2;;GST_C_3	Glutathione S-transferase, C-terminal domain;;Glutathione S-transferase, C-terminal domain;;Glutathione S-transferase, C-terminal domain
TRINITY_DN62418_c3_g3	-3.16088	1.54159	-1.62061	549	GO:0016740;;GO:0016740;;GO:0016740;	molecular_function;;molecular_function;;molecular_function;;	MF:transferase activity;;MF:transferase activity;;MF:transferase activity;;	K00799	GST, gst	map00480	Glutathione metabolism	------	------	XP_008777534.1	PREDICTED: glutathione S-transferase U18-like [Phoenix dactylifera]	gi|75334347|sp|Q9FUS9.1|GSTUI_ARATH;;	RecName: Full=Glutathione S-transferase U18; Short=AtGSTU18; AltName: Full=GST class-tau member 18; AltName: Full=Glutathione S-transferase 29;;	PF13410.3;;PF00043.22;;PF14497.3;;PF02798.17;;PF13417.3	GST_C_2;;GST_C;;GST_C_3;;GST_N;;GST_N_3	Glutathione S-transferase, C-terminal domain;;Glutathione S-transferase, C-terminal domain;;Glutathione S-transferase, C-terminal domain;;Glutathione S-transferase, N-terminal domain;;Glutathione S-transferase, N-terminal domain
TRINITY_DN53475_c0_g2	-3.25937	-0.714348	-3.96649	453	GO:0016740;;GO:0016740;;GO:0016740;	molecular_function;;molecular_function;;molecular_function;;	MF:transferase activity;;MF:transferase activity;;MF:transferase activity;;	K00799	GST, gst	map00480	Glutathione metabolism	------	------	XP_010919190.1	PREDICTED: glutathione S-transferase U17-like [Elaeis guineensis]	gi|75334347|sp|Q9FUS9.1|GSTUI_ARATH;;	RecName: Full=Glutathione S-transferase U18; Short=AtGSTU18; AltName: Full=GST class-tau member 18; AltName: Full=Glutathione S-transferase 29;;	PF02798.17;;PF13417.3;;PF13409.3;;PF17172.1	GST_N;;GST_N_3;;GST_N_2;;GST_N_4	Glutathione S-transferase, N-terminal domain;;Glutathione S-transferase, N-terminal domain;;Glutathione S-transferase, N-terminal domain;;Glutathione S-transferase N-terminal domain
TRINITY_DN47288_c0_g1	2.85091	-0.558922	2.29532	1137	GO:0016740;;GO:0016740;;GO:0016740;;GO:0016740;	molecular_function;;molecular_function;;molecular_function;;molecular_function;;	MF:transferase activity;;MF:transferase activity;;MF:transferase activity;;MF:transferase activity;;	K00799	GST, gst	map00480	Glutathione metabolism	------	------	XP_008775859.1	PREDICTED: glutathione S-transferase U17-like [Phoenix dactylifera]	gi|75334347|sp|Q9FUS9.1|GSTUI_ARATH;;	RecName: Full=Glutathione S-transferase U18; Short=AtGSTU18; AltName: Full=GST class-tau member 18; AltName: Full=Glutathione S-transferase 29;;	PF13410.3;;PF00043.22	GST_C_2;;GST_C	Glutathione S-transferase, C-terminal domain;;Glutathione S-transferase, C-terminal domain
GRX
TRINITY_DN47416_c1_g1	-3.78172	-0.813234	-4.59215	929	GO:0045454;;GO:0035556;;GO:0045454;;GO:0035556;;GO:0005622;;GO:0005622;;GO:0009055;;GO:0015035;;GO:0009055;;GO:0015035;	biological_process;;biological_process;;biological_process;;biological_process;;cellular_component;;cellular_component;;molecular_function;;molecular_function;;molecular_function;;molecular_function;;	BP:cell redox homeostasis;;BP:intracellular signal transduction;;BP:cell redox homeostasis;;BP:intracellular signal transduction;;CC:intracellular;;CC:intracellular;;MF:electron carrier activity;;MF:protein disulfide oxidoreductase activity;;MF:electron carrier activity;;MF:protein disulfide oxidoreductase activity;;	------	------	------	------	------	------	XP_020674713.1	uncharacterized protein LOC110093977 [Dendrobium catenatum]	gi|13878514|sp|Q9JY15.1|GLRX_NEIMB;;	RecName: Full=Glutaredoxin;;	PF00462.21	Glutaredoxin	Glutaredoxin
Trx
TRINITY_DN49900_c1_g6	7.22498	1.19764	8.41587	909	GO:0045454;;GO:0005623;;GO:0009536;	biological_process;;cellular_component;;cellular_component;;	BP:cell redox homeostasis;;CC:cell;;CC:plastid;;	------	------	------	------	------	------	PKA58282.1	Thioredoxin-like protein HCF164, chloroplastic [Apostasia shenzhenica]	gi|464973|sp|P35088.1|TXLA_SYNE7;;	RecName: Full=Thiol:disulfide interchange protein TxlA;;	PF00085.17	Thioredoxin	Thioredoxin
TRINITY_DN58349_c3_g5	-3.55493	2.36314	-1.20111	830	GO:0045454;;GO:0019419;;GO:0005623;;GO:0033741;	biological_process;;biological_process;;cellular_component;;molecular_function;;	BP:cell redox homeostasis;;BP:sulfate reduction;;CC:cell;;MF:adenylyl-sulfate reductas;;	K05907	APR	map00920	Sulfur metabolism	------	------	PON82594.1	Thioredoxin-independent 5'-adenylylsulfate reductase [Trema orientalis]	gi|24211447|sp|P92981.2|APR2_ARATH;;	RecName: Full=5'-adenylylsulfate reductase 2, chloroplastic; AltName: Full=3'-phosphoadenosine-5'-phosphosulfate reductase homolog 43; Short=PAPS reductase homolog 43; Short=Prh-43; AltName: Full=Adenosine 5'-phosphosulfate 5'-adenylylsulfate sulfotransferase 2; Short=APS sulfotransferase 2; AltName: Full=Thioredoxin-independent APS reductase 2; Flags: Precursor;;	PF00085.17;;PF13098.3;;PF00578.18;;PF13899.3	Thioredoxin;;Thioredoxin_2;;AhpC-TSA;;Thioredoxin_7	Thioredoxin;;Thioredoxin-like domain;;AhpC/TSA family;;Thioredoxin-like
PrxR
TRINITY_DN64198_c5_g2	-3.42061	0.412685	-3.00869	1406	GO:0000272;;GO:0000272;;GO:0000272;;GO:0016161;;GO:0016161;;GO:0016161;	biological_process;;biological_process;;biological_process;;molecular_function;;molecular_function;;molecular_function;;	BP:polysaccharide catabolic process;;BP:polysaccharide catabolic process;;BP:polysaccharide catabolic process;;MF:beta-amylase activity;;MF:beta-amylase activity;;MF:beta-amylase activity;;	K01177	E3.2.1.2	map00500	Starch and sucrose metabolism	------	------	XP_009400488.1	PREDICTED: beta-amylase 1, chloroplastic [Musa acuminata subsp. malaccensis]	gi|75335046|sp|Q9LIR6.1|BAM1_ARATH;;	RecName: Full=Beta-amylase 1, chloroplastic; AltName: Full=1,4-alpha-D-glucan maltohydrolase; AltName: Full=Beta-amylase 7; AltName: Full=Thioredoxin-regulated beta-amylase; Short=TR-BAMY; Flags: Precursor;;	PF01373.14	Glyco_hydro_14	Glycosyl hydrolase family 14
TRINITY_DN58104_c2_g3	-2.84016	1.68242	-1.16639	752	GO:0045454;;GO:0019419;;GO:0045454;;GO:0019419;;GO:0045454;;GO:0019419;;GO:0005623;;GO:0005623;;GO:0005623;;GO:0033741;;GO:0033741;;GO:0016671;	biological_process;;biological_process;;biological_process;;biological_process;;biological_process;;biological_process;;cellular_component;;cellular_component;;cellular_component;;molecular_function;;molecular_function;;molecular_function;;	BP:cell redox homeostasis;;BP:sulfate reduction;;BP:cell redox homeostasis;;BP:sulfate reduction;;BP:cell redox homeostasis;;BP:sulfate reduction;;CC:cell;;CC:cell;;CC:cell;;MF:adenylyl-sulfate reductas;;MF:adenylyl-sulfate reductas;;MF:oxidoreductase activity, acting on a sulfur group of donors, disulfide as acceptor;;	K05907	APR	map00920	Sulfur metabolism	COG0175	P:Inorganic ion transport and metabolism	AAZ75685.1	5'-adenylylsulfate reductase [Polygonatum pubescens]	gi|75133644|sp|Q6Z4A7.1|APR1_ORYSJ;;	RecName: Full=Probable 5'-adenylylsulfate reductase 1, chloroplastic; AltName: Full=Adenosine 5'-phosphosulfate 5'-adenylylsulfate sulfotransferase 1; Short=APS sulfotransferase 1; AltName: Full=Adenosine 5'-phosphosulfate reductase-like 1; Short=APR-like1; Short=OsAPRL1; AltName: Full=Thioredoxin-independent APS reductase 1; Flags: Precursor;;	PF01507.16	PAPS_reduct	Phosphoadenosine phosphosulfate reductase family
TRINITY_DN55394_c8_g1	-3.09378	-0.302136	-3.39949	749	GO:0000272;;GO:0000272;;GO:0000272;;GO:0016161;;GO:0016161;;GO:0016161;	biological_process;;biological_process;;biological_process;;molecular_function;;molecular_function;;molecular_function;;	BP:polysaccharide catabolic process;;BP:polysaccharide catabolic process;;BP:polysaccharide catabolic process;;MF:beta-amylase activity;;MF:beta-amylase activity;;MF:beta-amylase activity;;	K01177	E3.2.1.2	map00500	Starch and sucrose metabolism	------	------	XP_008775132.1	PREDICTED: beta-amylase 1, chloroplastic [Phoenix dactylifera]	gi|75335046|sp|Q9LIR6.1|BAM1_ARATH;;	RecName: Full=Beta-amylase 1, chloroplastic; AltName: Full=1,4-alpha-D-glucan maltohydrolase; AltName: Full=Beta-amylase 7; AltName: Full=Thioredoxin-regulated beta-amylase; Short=TR-BAMY; Flags: Precursor;;	PF01373.14	Glyco_hydro_14	Glycosyl hydrolase family 14
NADPH
TRINITY_DN55684_c3_g4	2.78121	1.51836	4.29113	1021	GO:0005829;;GO:0016491;;GO:0010181;;GO:0052873;	cellular_component;;molecular_function;;molecular_function;;molecular_function;;	CC:cytosol;;MF:oxidoreductase activity;;MF:FMN binding;;MF:FMN reductas;;	------	------	------	------	COG0431	R:General function prediction only	XP_010922202.1	PREDICTED: NADPH:quinone oxidoreductase-like [Elaeis guineensis]	gi|75273736|sp|Q9LK88.1|NQR_ARATH;;	RecName: Full=NADPH:quinone oxidoreductase;;	PF03358.12;;PF02525.14	FMN_red;;Flavodoxin_2	NADPH-dependent FMN reductase;;Flavodoxin-like fold
TRINITY_DN62357_c2_g2	-2.2273	1.52519	-0.709443	858	GO:0016491;	molecular_function;;	MF:oxidoreductase activity;;	------	------	------	------	COG0431	R:General function prediction only	XP_010922202.1	PREDICTED: NADPH:quinone oxidoreductase-like [Elaeis guineensis]	gi|75273736|sp|Q9LK88.1|NQR_ARATH;;	RecName: Full=NADPH:quinone oxidoreductase;;	PF03358.12;;PF02525.14	FMN_red;;Flavodoxin_2	NADPH-dependent FMN reductase;;Flavodoxin-like fold
CAT
TRINITY_DN54624_c1_g1	-2.55991	2.08019	-0.486849	3366	GO:0042744;;GO:0006979;;GO:0004096;;GO:0020037;;GO:0046872;	biological_process;;biological_process;;molecular_function;;molecular_function;;molecular_function;;	BP:hydrogen peroxide catabolic process;;BP:response to oxidative stress;;MF:catalase activity;;MF:heme binding;;MF:metal ion binding;;	K03781	katE, CAT, catB, srpA	map00630;;map04016;;map00380;;map04146	Glyoxylate and dicarboxylate metabolism;;MAPK signaling pathway - plant;;Tryptophan metabolism;;Peroxisome	COG0753	P:Inorganic ion transport and metabolism	XP_008802866.1	PREDICTED: catalase isozyme 1 [Phoenix dactylifera]	gi|1345674|sp|P17598.2|CATA1_GOSHI;;	RecName: Full=Catalase isozyme 1 [Gossypium hirsutum];;	PF00199.16	Catalase	Catalase
PEX
TRINITY_DN49049_c2_g3	2.87083	-0.694598	2.17663	1319	GO:0016560;;GO:0016560;;GO:0016560;;GO:0016021;;GO:0005777;;GO:0016021;;GO:0005777;;GO:0016021;;GO:0005777;	biological_process;;biological_process;;biological_process;;cellular_component;;cellular_component;;cellular_component;;cellular_component;;cellular_component;;cellular_component;;	BP:protein import into peroxisome matrix, docking;;BP:protein import into peroxisome matrix, docking;;BP:protein import into peroxisome matrix, docking;;CC:integral component of membrane;;CC:peroxisome;;CC:integral component of membrane;;CC:peroxisome;;CC:integral component of membrane;;CC:peroxisome;;	K13344	PEX13	map04146	Peroxisome	------	------	XP_010929991.1	PREDICTED: peroxisomal membrane protein 13 [Elaeis guineensis]	gi|75207380|sp|Q9SRR0.1|PEX13_ARATH;;	RecName: Full=Peroxisomal membrane protein 13; AltName: Full=Peroxin-13; Short=AtPEX13; AltName: Full=Peroxisome biogenesis protein 13; AltName: Full=Pex13p; AltName: Full=Protein ABERRANT PEROXISOME MORPHOLOGY 2;;	------	------	------
TRINITY_DN58747_c0_g2	5.83996	-0.368737	5.47853	1359	------	------	------	K13342	PEX5, PXR1	map04146	Peroxisome	------	------	XP_020264241.1	LOW QUALITY PROTEIN: peroxisome biogenesis protein 5 [Asparagus officinalis]	gi|75334058|sp|Q9FMA3.1|PEX5_ARATH;;	RecName: Full=Peroxisome biogenesis protein 5; AltName: Full=Peroxin-5; Short=AtPEX5; AltName: Full=Peroxisomal targeting signal type 1 receptor; AltName: Full=Pex5p;;	------	------	------
POD
TRINITY_DN56294_c1_g1	2.74774	-0.0956868	2.64957	1221	------	------	------	K00430	E1.11.1.7	map00940	Phenylpropanoid biosynthesis	------	------	XP_020269949.1	peroxidase 1-like [Asparagus officinalis]	gi|114150550|sp|P37834.2|PER1_ORYSJ;;	RecName: Full=Peroxidase 1; Flags: Precursor;;	PF00141.20	peroxidase	Peroxidase
TRINITY_DN54478_c0_g1	-2.84552	0.546269	-2.29268	1054	GO:0042744;;GO:0006979;;GO:0042744;;GO:0006979;;GO:0005576;;GO:0005576;;GO:0020037;;GO:0046872;;GO:0004601;;GO:0020037;;GO:0046872;;GO:0004601;	biological_process;;biological_process;;biological_process;;biological_process;;cellular_component;;cellular_component;;molecular_function;;molecular_function;;molecular_function;;molecular_function;;molecular_function;;molecular_function;;	BP:hydrogen peroxide catabolic process;;BP:response to oxidative stress;;BP:hydrogen peroxide catabolic process;;BP:response to oxidative stress;;CC:extracellular region;;CC:extracellular region;;MF:heme binding;;MF:metal ion binding;;MF:peroxidase activity;;MF:heme binding;;MF:metal ion binding;;MF:peroxidase activity;;	K00430	E1.11.1.7	map00940	Phenylpropanoid biosynthesis	------	------	XP_020276223.1	cationic peroxidase 1-like [Asparagus officinalis]	gi|6093671|sp|P22195.2|PER1_ARAHY;;	RecName: Full=Cationic peroxidase 1; AltName: Full=PNPC1; Flags: Precursor;;	PF00141.20	peroxidase	Peroxidase
SOD
TRINITY_DN58115_c0_g1	6.73682	-0.582893	6.14087	779	GO:0005737;;GO:0005615;;GO:0046872;;GO:0004784;;GO:0046872;;GO:0004784;;GO:0046872;;GO:0004784;;GO:0005507;;GO:0004784;;GO:0008270;;GO:0046872;;GO:0004784;	cellular_component;;cellular_component;;molecular_function;;molecular_function;;molecular_function;;molecular_function;;molecular_function;;molecular_function;;molecular_function;;molecular_function;;molecular_function;;molecular_function;;molecular_function;;	CC:cytoplasm;;CC:extracellular space;;MF:metal ion binding;;MF:superoxide dismutase activity;;MF:metal ion binding;;MF:superoxide dismutase activity;;MF:metal ion binding;;MF:superoxide dismutase activity;;MF:copper ion binding;;MF:superoxide dismutase activity;;MF:zinc ion binding;;MF:metal ion binding;;MF:superoxide dismutase activity;;	K04565	SOD1	map04146	Peroxisome	------	------	AGS15005.1	chloroplastic copper/zinc superoxide dismutase, partial [Plantago ovata]	gi|3915008|sp|P93407.1|SODCP_ORYSJ;;	RecName: Full=Superoxide dismutase [Cu-Zn], chloroplastic; Flags: Precursor;;	------	------	------
TRINITY_DN57370_c0_g2	3.38057	-0.298287	3.09367	2785	GO:0016021;;GO:0015299;	cellular_component;;molecular_function;;	CC:integral component of membrane;;MF:solut;;	------	------	------	------	COG0475	P:Inorganic ion transport and metabolism	XP_009393134.1	PREDICTED: cation/	gi|75311599|sp|Q9LUN4.1|CHX19_ARATH;;	RecName: Full=Cation/;;	PF00999.18	Na_H_Exchanger	Sodium/hydrogen exchanger family
APX
TRINITY_DN64552_c0_g7	-6.86421	7.32404	0.446859	605	GO:0006979;;GO:0006979;;GO:0006979;;GO:0020037;;GO:0004601;;GO:0020037;;GO:0004601;;GO:0020037;;GO:0004601;	biological_process;;biological_process;;biological_process;;molecular_function;;molecular_function;;molecular_function;;molecular_function;;molecular_function;;molecular_function;;	BP:response to oxidative stress;;BP:response to oxidative stress;;BP:response to oxidative stress;;MF:heme binding;;MF:peroxidase activity;;MF:heme binding;;MF:peroxidase activity;;MF:heme binding;;MF:peroxidase activity;;	K00434	E1.11.1.11	map00480;;map00053	Glutathione metabolism;;Ascorbate and aldarate metabolism	------	------	XP_020276942.1	L-ascorbate peroxidase 2, cytosolic [Asparagus officinalis]	gi|122247194|sp|Q10N21.1|APX1_ORYSJ;;	RecName: Full=L-ascorbate peroxidase 1, cytosolic; Short=APXa; AltName: Full=OsAPx01;;	------	------	------
