# Supplementary material for: Iris lactea var. chinensis plant drought tolerance depends on the response of proline metabolism, transcription factors, transporters and the ROS-scavenging system
Source: BMC Plant Biol. 2023 Jan 9;23:17. doi: 10.1186/s12870-022-04019-4 (PMC9827652; doi:10.1186/s12870-022-04019-4)
Supplement: Supplementary file 18 — Additional file 18. [file 12870_2022_4019_MOESM18_ESM.xls]

## Sheet: Sheet1
Table S17. qRT-PCR primers used in this study.
Gene	Description	Gene Sequence	Sequences（5’-3’)
			Forward	Reverse
ERF053	Ethylene-responsive transcription factor ERF053	ATGCCGGTTCCGTTCGTCGGCGGCGGCGGCCCGACGAAGCTGTACCGGGGGGTGCGGCAGCGGCACTGGGGGAAGTGGGTGGCGGAGATCCGCCTGCCGAGGAACCGCACGCGCCTGTGGCTCGGCACGTTCGACACCGCGGAGGACGCCGCGCTCGCGTACGACCGCGAGGCGTTCAAGCTCCGCGGCGAGAACGCCAGGCTCAATTTCCCGGACCTCTTCCTCGGTAATAAAAATGGAAGTGGTAGCGTACAAGAAGGAACAGCGGAACCTTCTCCTCTATCTGCTTCTGCAACTCCGGAAGACTCTAAACAGCGACAGCAGAATCCGGAGACCGCTCCGGAAGCGTCGGTAGTCACAGCCGACGAAACCGAGCAGCCTCCACCACAGCAGCAGCAG…	CTCAATTTCCCGGACCTCTT	GTTTCGTCGGCTGTGACTAC
HSPA1_8	Heat Shock 70kDa Protein 1/8	GAAGATTGTTGTCCCTGGTCCTTGTCCTCTCACCTTCATAAACCTGGATCAAGACACCAGGCTGGTTGTCCGAATAGGTAGAGAAAACCTGCTCTTTCTTGGTAGGGATGGTGGTGTTCCTCGGGATCAGAACAGTCATCACACCTCCAGCAGTCTCAAGACCAAGGGAGAGAGGAGTGACATCAAGCAGAAGCAAGTCCTGCACCTTCTCATTACCCTCACCGCTCAGGATGGCAGCCTGGACAGCAGCACCATAAGCAACAGCCTCGTCAGGGTTGATGCTCTTGCAGAGCTCCTTCCCATTGAAGAAGTCCTGGAGTAGCTGCTGTACTTTGGGAATACGGGTAGACCCACCAACAAGCACAACATCATGGACTGTGCTCTTGTCCATCTTGGCAT…	CTCAAACACTTCTCAACAGG	CTCAAACACTTCTCAACAGG
ADC1	Arginine decarboxylase 1	GGAAAATGCAAGCAAAATATTATACTCAAGCTCGGTCCCAAAATTGGACTTACATCATAATGTTGGATTATTCAAACTCCTCTTCTTCTTCCAACTTAGAAAAAGAGGTACAGGAGACTTAAAACAAAAGCGATTCACTCAATGTTTGAAACATGAAATTATTTATTTTCTTAGCAGATATTAGGAAAATGCCGATCATAGGTCACCCATTCAGGTCCCATTTGGCTCCGTCACCACCGCCCGCCGCCGTAATGAGATACGGCATGTTGTTGAACGCCGTTGCAAGCTGACGGCACGCTGCAGCGCCACCACCGTACTCCTCTACACGCCTCTTGAGCGCGTCGTACATGAGCTCCGGCTCGTGCTGCATTGTCCTCAGCACGTCCGCACTCGAAGGCC…	ACATCCCAAGATAGTATCCT	TCAACCTGTCGATATTCACG
CDPK	Calcium-dependent protein kinase	CCGTCACTTATGCTCGGCCAAGGCTTCCGCCGGAAGTCAGGTTTGTTCCTTAAGACCTCTTTGAATATTCCATCCTCGGTTTTATCCCAAAAGGGACGCCTTCCACAGAGCAAAATATAGGTGATCACACCAATGCTCCAAACATCAGACTCAGGCCCAGACTTACGCTTTAGTACTTCTGGAGCAACATAGTAGGCACTACCCACAATGTCATGAAATTTTCTCCCTGGCTTTATAAAATCTGAGAGGCCAAAATCTGTTGCTTTCAGAGGAGAATCCTCTTTAGTTGATTTAAAAAGAAAGTTCTCAGGTTTCATGTCACGGTGTACTAAACCATGCAAATGGCACTCAGCTGCAACTTTGAGCATCTGCCGTACTACTATTGCAGCATCTTTCTCA…	AAGTTCTCAGGTTTCATGTC	CCATGAGAATGTTGTTCACT
MYBP	Myb-related protein	CAATCCCACGGCTGAGCAGCTTCCTTCTGATGTGTGTGTTCCAGTAGTTCTTGATCTCGTTGTCGGTTCTCCCTGGTAATCTCCCAGCTATAAGCGACCACTTGTTGCCGAGGAGGCTGTGGAGTTTGATGATGAGGTGGTCCTCCTCGTCGGTGAAGTTGCCCCGCTTGAGGTCGGGGCGGAGGTAGTTGATCCAGCGTAGCCGGCAGCTCTTGCCGCACCGGAGCAGGCCCGCGGCCTTGGGGAGGGATCTCCAGCACCCCTCCCCGTGCGTGCGTATGTGCGCTATCAGCCTCTCGTCCTCCTCCTTGGTCCATGCCCCCTTGTTCGTGTGCTCCTTCTCGCAGCAAGGAGACCGTCCCATAACTAAATTCCCCCTTTCCTTTCCTTTCCTTTCCT…	CGTATGTGCGCTATCAGCCT	GAAAGGGGGAATTTAGTTAT
ABCC2	ATP binding cassette subfamily C member 2	CTTGCATGAAACCTGTTACAATTCATCTGGGTACCAAATAAATAGGTTACCAGTCTGGACTAATTCAACTTTTGTCCTACAGAAGTAGGTGCCAATTGCCATCAGAATTAGAAAAATATGACTTTGATTTTCAAAATAAATAGAGAATTTAGTATTCAACTGTAACACACGAAAATCAAATTGCTGTAACCCCCTTAGGGAGCCCTCTCTACTCTTTTCTGCTGTTAGATCCCCAAACCTTCTTCTCTGTGTTAATGTGTATCATCGTAAATCTTTGTGGTGTATTTTAGTTGCGGATTCTTCCTTGTGCTATTCCGCCTTCCTCTAGCGTTATCTGCTTCATTTAGCGTCAATAATCTTTCTATGCTCTACTTCCAACTTTGGACTAAAATCTAGAAC…	CCTGCAGTACATTTAGATTC	GAATGGCTGTGTGTTCGTAT
IAA17	Auxin-responsive protein IAA17	AAAATATATGCATCAGTTTTCCTTTCTGCACTCAAATGGGAAAGAAAGAGACTCTGGATAACATGCTTAAGTTTTAACATAGTAATTAATGGCCAAAGCATAGCAGTCATGACAGCAAACCAACCATTTACACAAATAGGAACAACATGTAAGACATACAAAAGACGGTCACACTCTTAATATAGATCTTAGATCCCTAGGGAAATTCTTAGTTAACTAATTGAAGTCCATATGAAGCAGCAAGCCTTAGGACATACGAAGATGGTTTCCGACTTTAAACTCCCAAAGCCTTTTGGTTCCGAGGAGAGCCCAGCTATTAAATCTGCTCGCACTGTAATTTTGAAACTTAGTGTGGATTCTTGCTTTTCTCCATGACCCTCGGAGCTAACCCAATTGCAT…	TTGAAGTCCATATGAAGCAG	GATGCAATTGGGTTAGCTCC
APRR5	Two-component Response regulator-like APRR5	CTCTCCGCCGTCCGATCATGACGGAGCCTCCGTCGACGAAGGGAAAGACGCCACGTGTCCCCTCCGTCGCGGTCGCCGCCGATCATCCTCAATCCACTGCCGGACCGCCGGCGTCGCTGATCCGGTGGGAGCGCTTTCTCCCGAGGCGGTCCCTCCGCGTCCTCCTCGTCGAGCACGACGACTCGACGCGCCACGTCGTCGCCGCTCTCCTCCGGAAGTGCAACTATCACGTGGCGGGAGTGGCGGACGGAATGAAGGCGTGGGAGGTGATGACGGAGAGGAGGTACTGCTTCGATCTGGTGCTGACCGAGGTCGCCACGCCGTCCCTCTCCGGGATCGGCCTGCTCACAAGGGTCGTCGCCACCGAGGAGTGCAAGAACATCCCTGTCATCATGATGT…	GTAGTCTTCGTGGAGCCAAT	CATTGGTTTGTGGTCTTCTC
ACT11	Actin11	GATTTGCTGGAGATGATGCTCCCAGAGCTGTCTTCCCAAGTATTGTTGGTCGACCCCGCCACACCGGTGTCATGGTTGGTATGGGACAGAAAGATGCATATGTTGGTGATGAGGCCCAATCCAAGAGAGGTATTCTTACATTGAAATACCCCATTGA	GATTTGCTGGAGATGATGCT	TCAATGGGGTATTTCAATGTAA
